# Supplementary material for: Proteomic-Based Insight into Malpighian Tubules of Silkworm Bombyx mori
Source: PLoS One. 2013 Sep 30;8(9):e75731. doi: 10.1371/journal.pone.0075731 (PMC3787086; doi:10.1371/journal.pone.0075731)
Supplement: Table S1 — Identification of silkworm MTs proteins by APEX after 1-DE LC-MS/MS. a) Protein accession numbers in silkDB and BGI numbers from silkworm genome. b and c) Protein description and classification derived from silkworm genome annotations in NCBI database. d and e) pI and Mr values of proteins obtained from ExPASy search results. f–i) False positive error rate (FPER), protein identification probability (pi), number of observed peptides (ni), and predicted number of proteotypic peptides (Oi) calculated by the APEX Quantitative Proteomics Tool. j) Relative abundance values calculated without estimated total number of protein molecules. * The proteins were simultaneously identified by 1-DE LC-MS/MS and 2-DE MALDI-TOF MS. (XLS) [file pone.0075731.s001.xls]

## Sheet: Sheet1
a) ACC	b)Protein Description	c)Protein Classification	d) pI	e) Mr (Da)	f)FPER	g)pi	h)ni	i)Oi	j)REL_APEX
BGIBMGA012399-PA	Alcohol dehydrogenase	Alcohol dehydrogenase	8.4009	32756.1	4.08e-07	1	10	22.1512	0.000433528
BGIBMGA002939-PA	Alcohol dehydrogenase	Alcohol dehydrogenase	6.5119	24127	1.19e-06	0.9999	2	12.6271	0.000152088
BGIBMGA005505-PA	Alcohol dehydrogenase	Alcohol dehydrogenase	9.0736	31484.5	2.35e-06	0.9999	4	24.7647	0.000155095
BGIBMGA012398-PA	Alcohol dehydrogenase	Alcohol dehydrogenase	5.561	11892.5	0.000713	0.9937	2	5.32	0.000358747
BGIBMGA003116-PA	Aspartate aminotransferase	Amino acid related enzymes	8.667	40017.7	0	1	37	22.3474	0.00158997
BGIBMGA003319-PA	Aspartate cytoplasmic	Amino acid related enzymes	7.3994	44251.2	0	1	11	25.3424	0.00041683
BGIBMGA004112-PA	Leukotriene a-4 hydrolase	Amino acid related enzymes	6.1713	88086.4	0	1	8	45.1657	0.000170097
BGIBMGA004688-PA	Dipeptidyl peptidase III	Amino acid related enzymes	5.1212	81118.7	0	1	9	57.99	0.00014904
BGIBMGA005447-PA	Gamma-glutamyltranspeptidase	Amino acid related enzymes	6.2354	64111	0	1	10	28.7975	0.000333472
BGIBMGA007391-PA	Kynurenine alpha-aminoadipate mitochondrial	Amino acid related enzymes	7.1776	53889.7	0	1	14	30.3617	0.000442809
BGIBMGA007728-PA	Glutamate carboxypeptidase	Amino acid related enzymes	5.37	51920	0	1	9	36.26	0.000238358
BGIBMGA007921-PA*	Kynurenine aminotransferase	Amino acid related enzymes	6.3597	48295.4	0	1	71	34.4808	0.00197741
BGIBMGA009138-PA	Aminopeptidase-like 1	Amino acid related enzymes	7.3399	69134.4	0	1	13	44.6027	0.000279896
BGIBMGA010797-PA	Methionine-tRNA synthetase	Amino acid related enzymes	8.7009	63112.5	0	1	4	34.3344	0.000111878
BGIBMGA010964-PA	Cysteinyl-tRNA synthetase	Amino acid related enzymes	6.6515	55227.1	0	1	6	29.43	0.000195783
BGIBMGA011087-PA	Prenyl-dependent CAAX metalloprotease	Amino acid related enzymes	6.9557	50950	0	1	5	21.46	0.000223746
BGIBMGA011344-PA	Cathepsin d	Amino acid related enzymes	6.3875	35027.9	0	1	41	15.43	0.00255172
BGIBMGA011357-PA	Protein DJ-1	Amino acid related enzymes	5.0584	20101.2	0	1	7	15.5783	0.000431511
BGIBMGA011600-PA*	Alanine-glyoxylate aminotransferase	Amino acid related enzymes	7.9783	50350.3	0	1	58	29.836	0.00186682
BGIBMGA012008-PA	Tryptophanyl-tRNA synthetase	Amino acid related enzymes	9.5959	41306.8	0	1	7	21.859	0.000307527
BGIBMGA012485-PA	Phosphoserine aminotransferase	Amino acid related enzymes	6.6828	40142	0	1	8	26.13	0.000294012
BGIBMGA003567-PA	Trypsin-like protease	Amino acid related enzymes	9.9394	27973.5	0	1	3	12.8387	0.000224395
BGIBMGA006823-PA	4-aminobutyrate aminotransferase	Amino acid related enzymes	7.5181	52940.1	2.92e-07	1	20	31.3691	0.000612269
BGIBMGA007194-PA	ATP-dependent lon	Amino acid related enzymes	7.4024	105850	2.9e-07	1	52	68.1023	0.000733256
BGIBMGA011601-PA	Alanine-glyoxylate aminotransferase	Amino acid related enzymes	8.2017	89962.8	4.12e-07	1	1627	61.7689	0.0252948
BGIBMGA011983-PA	Alanine aminotransferase	Amino acid related enzymes	7.9699	51878.4	4.1e-07	1	24	31.3067	0.000736188
BGIBMGA014150-PA	Isoleucyl-tRNA mitochondrial	Amino acid related enzymes	7.6532	124122	1.04e-05	0.9998	5	76.0254	6.3145e-05
BGIBMGA000991-PA	His-tRNA synthetase	Amino acid related enzymes	6.0784	55930.2	1.79e-05	0.9996	3	50.2471	5.73127e-05
BGIBMGA002885-PA	Matrix metallopeptidase 25	Amino acid related enzymes	4.6288	50960.2	1.88e-05	0.9996	3	27.6934	0.000103988
BGIBMGA006816-PA	Carbamoyl-phosphate synthase large chain	Amino acid related enzymes	6.5435	245654	0.000132	0.9982	11	141.734	7.43963e-05
BGIBMGA013275-PA	Carboxypeptidase B	Amino acid related enzymes	5.1223	39872	0.000153	0.9978	2	21.4734	8.92455e-05
BGIBMGA009590-PA	Insulysin	Amino acid related enzymes	6.8798	115932	0.000225	0.9969	3	68.3202	4.20376e-05
BGIBMGA005089-PA	ATP-dependent clp protease proteolytic mitochondrial	Amino acid related enzymes	8.5752	64696.4	0.000268	0.9964	8	36.7191	0.000208471
BGIBMGA001558-PA	Isoleucyl-tRNA synthetase	Amino acid related enzymes	7.5455	139361	0.000352	0.9954	5	97.2308	4.91562e-05
BGIBMGA008521-PA	Xaa-Pro dipeptidase pepd	Amino acid related enzymes	5.988	49666.3	0.000393	0.995	2	25.8733	7.3861e-05
BGIBMGA007934-PA	Xaa-pro dipeptidase app	Amino acid related enzymes	6.9827	35967.8	0.000495	0.9941	4	13.15	0.000290388
BGIBMGA009321-PA	Asparaginyl-tRNA mitochondrial, putative	Amino acid related enzymes	6.8379	50132.3	0.00114726	0.9918	1	31.8989	2.98582e-05
BGIBMGA002499-PA	Adam metalloprotease	Amino acid related enzymes	8.7354	138076	0.00124345	0.9906	8	83.7159	9.09065e-05
BGIBMGA009612-PA	Prolyl-tRNA synthetase	Amino acid related enzymes	9.8887	23024.7	0.00135068	0.9899	1	13.4983	7.04248e-05
BGIBMGA009613-PA	Prolyl-tRNA synthetase	Amino acid related enzymes	5.9199	21611.2	0.00152948	0.9887	1	13.3683	7.10234e-05
BGIBMGA001237-PA	Branched-chain amino acid aminotransferase	Amino acid related enzymes	7.496	48133.8	0.00177793	0.9848	2	23.99	7.88428e-05
BGIBMGA002984-PA	Lysyl-tRNA synthetase, class II	Amino acid related enzymes	6.2215	65884.8	0.00385809	0.9605	3	40.313	6.86417e-05
BGIBMGA009794-PA	Aspartyl-tRNA synthetase	Amino acid related enzymes	9.4026	46326.2	0.00444257	0.9508	4	34.1115	0.000107069
BGIBMGA000131-PA	Valyl-tRNA synthetase	Amino acid related enzymes	7.1807	114062	0.00547368	0.9374	1	74.5735	1.20713e-05
BGIBMGA003679-PA	Enteropeptidase precursor	Amino acid related enzymes	6.7454	148253	0.00697693	0.9172	3	75.9646	3.47847e-05
BGIBMGA013534-PA	Lysosomal pro-X carboxypeptidase	Amino acid related enzymes	6.4169	42835.2	0.00715094	0.9156	1	17.215	5.10756e-05
BGIBMGA000206-PA	Fibrillin-1 precursor	CAM ligands	4.2923	48245.1	0	1	16	24.5601	0.000625612
BGIBMGA000207-PA	Fibrillin 2	CAM ligands	4.1881	59965.4	0	1	15	19.51	0.000738326
BGIBMGA000209-PA	Fibrillin 2	CAM ligands	4.3134	92009.8	0	1	35	38.4558	0.000874018
BGIBMGA000910-PA	Laminin subunit beta-1	CAM ligands	5.2433	199350	0	1	13	111.479	0.000111987
BGIBMGA002114-PA	Laminin gamma 1 chain	CAM ligands	4.7128	174623	0	1	17	89.5924	0.000182218
BGIBMGA005736-PA	Fibrillin-2	CAM ligands	6.0008	132933	0	1	12	64.185	0.00017954
BGIBMGA005876-PA	Low density lipoprotein	CAM ligands	4.3199	142963	0	1	30	59.4267	0.000484791
BGIBMGA006878-PA	Integrin beta subunit (agap000815-pa)	CAM ligands	5.8347	92091.9	0	1	5	49.2871	9.74207e-05
BGIBMGA012379-PA	Fibrillin 2	CAM ligands	7.5147	27205	0	1	6	15.535	0.000370898
BGIBMGA014039-PA	Type IV collagen	CAM ligands	9.0824	194090	0	1	61	113.356	0.000516774
BGIBMGA014040-PA	Collagen alpha-1 chain	CAM ligands	8.9849	177964	0	1	39	114.612	0.000326776
BGIBMGA002018-PA	Laminin A chain	CAM ligands	5.0555	404872	0	1	25	181.846	0.000132024
BGIBMGA003984-PA	Type IV collagen	CAM ligands	4.8789	6246.16	0.00139946	0.9893	1	4.14769	0.000229053
BGIBMGA000725-PA	Multidrug resistance protein 1	Cellular antigens	6.7044	125342	0	1	24	67.7733	0.000340069
BGIBMGA004421-PA	Tubulointerstitial nephritis antigen	Cellular antigens	5.6261	27142.5	0	1	24	17.8383	0.00129203
BGIBMGA005068-PA	Solute carrier family 3, member 2	Cellular antigens	6.5222	66510.1	0	1	14	42.0985	0.000319357
BGIBMGA006234-PA	Angiotensin-converting enzyme	Cellular antigens	4.6322	46723.8	0	1	10	22.3019	0.000430598
BGIBMGA008060-PA	Aminopeptidase N	Cellular antigens	6.1643	109073	0	1	10	45.278	0.000212093
BGIBMGA008066-PA	Protease m1 zinc metalloprotease	Cellular antigens	6.4235	120233	0	1	35	60.4217	0.000556275
BGIBMGA014049-PA	Ecto-nucleotidase	Cellular antigens	4.975	196005	0	1	8	102.27	7.51204e-05
BGIBMGA012221-PA	Transferrin	Cellular antigens	4.9009	81056.1	4.09e-07	1	61	36.1961	0.00161839
BGIBMGA008059-PA	Aminopeptidase N	Cellular antigens	5.4657	207492	8.94e-06	0.9998	8	72.2731	0.000106277
BGIBMGA007494-PA	B chain structure of p-glycoprotein reveals a molecular basis for poly-specific drug binding	Cellular antigens	6.6245	139405	0.000774	0.993	1	81.9514	1.16361e-05
BGIBMGA000783-PA	Protein jagged-1-like	Cellular antigens	4.9545	105180	0.00686462	0.9217	2	39.7021	4.45882e-05
BGIBMGA001406-PA	T-complex protein 1 subunit gamma	Chaperones and folding catalysts	6.2742	59088.9	0	1	9	43.1013	0.000200524
BGIBMGA002569-PA	Protein disulfide-isomerase A6	Chaperones and folding catalysts	5.0355	45803.3	0	1	23	32.156	0.000686879
BGIBMGA003153-PA	DnaJ homolog subfamily B member 11	Chaperones and folding catalysts	5.1845	37806.9	0	1	10	21.5261	0.000446118
BGIBMGA004059-PA	Peptidylprolyl isomerase B	Chaperones and folding catalysts	8.8423	21878.8	0	1	17	17.5555	0.000929931
BGIBMGA007061-PA	Cathepsin b	Chaperones and folding catalysts	6.4434	37534.8	0	1	13	24.5162	0.000509218
BGIBMGA008551-PA	Oxygen-regulated protein 150 kDa	Chaperones and folding catalysts	4.8147	101635	0	1	31	70.333	0.00042327
BGIBMGA009209-PA	Chaperone protein DNAJ	Chaperones and folding catalysts	7.2099	53925.4	0	1	16	37.45	0.000410282
BGIBMGA009618-PA	Molecular chaperone GrpE	Chaperones and folding catalysts	7.5578	24099.1	0	1	29	15.6483	0.00177969
BGIBMGA010199-PA	FK506-binding protein 2	Chaperones and folding catalysts	8.8684	15760	0	1	12	11.496	0.00100242
BGIBMGA011844-PA*	Protein disulfide isomerase	Chaperones and folding catalysts	4.3252	55549.1	0	1	167	38.7218	0.00414167
BGIBMGA012753-PA	Glycoprotein 93	Chaperones and folding catalysts	4.9438	93614	0	1	28	58.7438	0.000457731
BGIBMGA012931-PA	Endoplasmic reticulum protein erp29	Chaperones and folding catalysts	8.8397	28906.9	0	1	20	27.4228	0.000700377
BGIBMGA014178-PA	Glycoside hydrolases	Chaperones and folding catalysts	4.5168	57770.2	0	1	4	32.3612	0.0001187
BGIBMGA003522-PA	Peptidyl-prolyl cis-trans isomerase	Chaperones and folding catalysts	9.6997	20656.1	0	1	10	15.245	0.000629922
BGIBMGA003587-PA*	Protein disulfide-isomerase like protein erp57	Chaperones and folding catalysts	5.1883	48781.8	0	1	54	38.185	0.00135805
BGIBMGA004102-PA	FK506 binding protein	Chaperones and folding catalysts	5.6607	44885.5	7.51e-06	0.9998	5	30.8154	0.000155787
BGIBMGA006263-PA	Chaperonin	Chaperones and folding catalysts	6.0539	59306.4	8.89e-05	0.9992	5	41.9544	0.000114356
BGIBMGA010016-PA	Rotamase pin1	Chaperones and folding catalysts	7.5059	17743.5	0.000237	0.9967	5	11.3767	0.000420663
BGIBMGA008887-PA	Glutaredoxin 2	Chaperones and folding catalysts	5.0662	10680.3	0.000669	0.9937	1	10.72	8.90174e-05
BGIBMGA008414-PA	Thioredoxin	Chaperones and folding catalysts	4.6137	10765.4	0.00078	0.993	2	6.3	0.000302728
BGIBMGA010088-PA	Metalloprotease m41 ftsh	Chaperones and folding catalysts	9.0288	85434.3	0.00084	0.9927	1	56.6888	1.68165e-05
BGIBMGA012541-PA	DnaJ homolog subfamily A member 1	Chaperones and folding catalysts	6.7448	45147	0.00137437	0.9899	5	32.9127	0.000144415
BGIBMGA006265-PA	Protein disulfide	Chaperones and folding catalysts	5.1555	40588.2	0.00159117	0.988	1	18.6193	5.09574e-05
BGIBMGA001206-PA	Chaperonin containing t-complex polypeptide 1 beta subunit	Chaperones and folding catalysts	6.7433	57553.2	0.00176626	0.9848	2	45.2983	4.17552e-05
BGIBMGA007808-PA	DnaJ homolog subfamily C member 5	Chaperones and folding catalysts	6.099	22073.9	0.00180182	0.9844	4	9.526	0.00039695
BGIBMGA000661-PA	Protein disulfide isomerase	Chaperones and folding catalysts	8.1895	71143.6	0.00504852	0.9424	3	53.475	5.07715e-05
BGIBMGA007210-PA	ATP-dependent CLP protease	Chaperones and folding catalysts	7.6222	49162.3	0.00589078	0.9315	3	31.5671	8.50128e-05
BGIBMGA009189-PA	Prefoldin subunit 2	Chaperones and folding catalysts	5.8505	16274.1	0.00750857	0.9118	1	11.8082	7.41534e-05
BGIBMGA008525-PA	Glutaredoxin-related protein 5	Chaperones and folding catalysts	8.4898	16347	0.00902129	0.901	4	11.83	0.00029256
BGIBMGA011507-PA	T-complex protein 1 subunit theta	Chaperones and folding catalysts	5.3388	22610.2	0.00977485	0.8947	1	15.78	5.44484e-05
BGIBMGA002237-PA	Regulatory subunit A of protein phosphatase 2, alpha isoform	Chromosome	4.803	65385.7	0	1	6	35.4354	0.000162603
BGIBMGA004711-PA	RuvB-like protein 1 (pontin 52)	Chromosome	7.0046	49894.2	0	1	8	30.0183	0.000255928
BGIBMGA006830-PA	Delangin isoform A	Chromosome	6.5011	195197	0	1	13	108.738	0.000114809
BGIBMGA007594-PA	Dead (asp-glu-ala-asp) box polypeptide 3	Chromosome	7.8562	57751.1	0	1	8	36.0986	0.000212821
BGIBMGA007988-PA	Inorganic pyrophosphatase	Chromosome	4.7209	32219.9	0	1	25	25.7371	0.000932812
BGIBMGA013449-PA	Histone H2A	Chromosome	11.3956	13607.1	0	1	22	12.4	0.00170379
BGIBMGA014578-PA	Histone H1/5	Chromosome	11.5214	26980.4	0	1	79	23.0482	0.00329158
BGIBMGA002931-PA	Chromodomain helicase-DNA-binding protein 3	Chromosome	5.5385	223420	0	1	6	139.612	4.12709e-05
BGIBMGA009647-PA	Histone H4	Chromosome	11.9087	11404.2	4.22e-07	1	13	11.7375	0.00106361
BGIBMGA009648-PA	Histone H3	Chromosome	11.8294	15364.3	4.21e-07	1	13	11.803	0.00105771
BGIBMGA014579-PA	Histone H2A	Chromosome	11.361	13368.2	3.99e-07	1	59	13.9725	0.00405501
BGIBMGA004646-PA	Mitotic checkpoint protein bub3	Chromosome	8.3616	37532.9	1.97e-05	0.9996	6	23.3883	0.000246259
BGIBMGA009344-PA	Centromere kinetochore protein	Chromosome	9.0971	174114	0.000149	0.9978	4	102.35	3.74481e-05
BGIBMGA009756-PA	Chromosome 5 open reading frame 33	Chromosome	8.2318	29289.1	0.00068	0.9937	2	15.5353	0.000122851
BGIBMGA006109-PA	Chromobox-like protein 5	Chromosome	6.172	21899.8	0.00150338	0.9887	2	19.6775	9.65026e-05
BGIBMGA004379-PA	Androgen induced inhibitor of proliferation pds5	Chromosome	7.5333	127457	0.00187705	0.9832	3	79.5547	3.56051e-05
BGIBMGA002246-PA	Histone-lysine N-methyltransferase NSD1	Chromosome	6.7603	250945	0.00212323	0.9808	5	174.786	2.69437e-05
BGIBMGA001666-PA	Bromodomain-containing protein 8	Chromosome	4.4632	90607	0.00213793	0.9806	6	40.7991	0.000138486
BGIBMGA011788-PA	Chromobox protein 5	Chromosome	9.152	28104.6	0.00328868	0.9691	2	23.0558	8.07298e-05
BGIBMGA000249-PA	Pupal cuticle protein	Cuticular protein	4.9384	19658.7	0	1	8	4.65	0.00165216
BGIBMGA000324-PA	Larval cuticle protein 1	Cuticular protein	4.184	12278.9	0	1	8	3.83	0.00200588
BGIBMGA000328-PA	Cuticle protein	Cuticular protein	4.9169	17053.6	0	1	2	8.12	0.000236531
BGIBMGA010143-PA	Cuticular protein RR-2 motif 70	Cuticular protein	5.197	19926.5	0	1	10	13.74	0.00069892
BGIBMGA010231-PA	Cuticular protein RR-2 motif 68	Cuticular protein	8.6085	31734.4	0	1	89	16.99	0.0050305
BGIBMGA010232-PA	Cuticular protein RR-2 motif 69	Cuticular protein	7.3397	16282.5	0	1	59	10.86	0.00521719
BGIBMGA011721-PA	Cuticular protein hypothetical 21	Cuticular protein	9.9085	14637.9	0	1	27	2.06	0.0125867
BGIBMGA011722-PA	Cuticular protein hypothetical 20	Cuticular protein	10.9017	21239.6	0	1	26	6.39	0.00390739
BGIBMGA009776-PA	Cuticular protein hypothetical 4	Cuticular protein	6.3858	16829	8.97e-05	0.9992	6	2.94	0.00195826
BGIBMGA002548-PA	Cuticle protein 1	Cuticular protein	4.122	11013.4	0.000462	0.9941	4	5.01	0.000762196
BGIBMGA012213-PA	Cuticle protein	Cuticular protein	4.4383	12447.8	0.00382951	0.9613	2	5.15	0.000358506
BGIBMGA001201-PA	Muscle protein 20-like protein	Cytoskeleton proteins	8.8398	20119.2	0	1	12	15.136	0.00076135
BGIBMGA001370-PA	Talin	Cytoskeleton proteins	6.2426	115675	0	1	8	76.4463	0.000100496
BGIBMGA001371-PA	Talin	Cytoskeleton proteins	5.6403	73227.1	0	1	12	38.2832	0.000301015
BGIBMGA001372-PA	Talin	Cytoskeleton proteins	6.4197	202932	0	1	24	126.968	0.000181522
BGIBMGA001584-PA	Tropomyosin invertebrate	Cytoskeleton proteins	4.5627	15943.8	0	1	25	14.3033	0.00167848
BGIBMGA001587-PA	Tropomyosin 1	Cytoskeleton proteins	4.4836	32488.2	0	1	19	30.5845	0.000596577
BGIBMGA002544-PA	Moesin ezrin radixin	Cytoskeleton proteins	5.9642	59720.1	0	1	19	40.085	0.000455184
BGIBMGA003652-PA	Lamin-C	Cytoskeleton proteins	6.9627	70802	0	1	47	57.9873	0.000778358
BGIBMGA004038-PA	Microtubule-associated protein rp eb family member 1	Cytoskeleton proteins	5.9459	39185.9	0	1	4	23.6283	0.00016257
BGIBMGA004409-PA	Short stop, isoform A	Cytoskeleton proteins	8.3507	16606	0	1	3	9.74	0.000295785
BGIBMGA004414-PA	Kakapo	Cytoskeleton proteins	5.8165	203619	0	1	26	147.597	0.000169165
BGIBMGA004415-PA	Kakapo	Cytoskeleton proteins	5.8294	141599	0	1	13	90.1501	0.000138481
BGIBMGA006510-PA	Myosin light chain	Cytoskeleton proteins	4.2172	22534.7	0	1	13	16.0183	0.000779364
BGIBMGA006511-PA	Microtubule-associated protein tau	Cytoskeleton proteins	10.6057	79972.9	0	1	17	52.564	0.000310581
BGIBMGA007948-PA	Spectrin alpha chain	Cytoskeleton proteins	5.0197	279865	0	1	225	183.468	0.0011777
BGIBMGA008636-PA	Dystrophin major muscle	Cytoskeleton proteins	10.151	12389.2	0	1	5	8.7	0.000551906
BGIBMGA008637-PA	Dystrophin	Cytoskeleton proteins	5.2129	118830	0	1	9	75.3216	0.000114746
BGIBMGA011525-PA	Myosin heavy chain	Cytoskeleton proteins	4.6115	113652	0	1	12	34.5183	0.000333846
BGIBMGA012665-PA	F-actin-capping protein subunit alpha	Cytoskeleton proteins	5.4376	32436.7	0	1	10	23.2035	0.000413867
BGIBMGA014226-PA	Myosin heavy chain	Cytoskeleton proteins	6.2833	134749	0	1	13	80.2076	0.000155648
BGIBMGA014227-PA	Muscle myosin heavy chain	Cytoskeleton proteins	5.1131	123437	0	1	29	100.565	0.000276927
BGIBMGA001585-PA	Tropomyosin invertebrate	Cytoskeleton proteins	4.6104	29450.2	0	1	28	22.4879	0.0011957
BGIBMGA005576-PA	Actin	Cytoskeleton proteins	5.1031	38132	2.95e-07	1	17	19.29	0.000846313
BGIBMGA010472-PA	Muscle-specific protein 300 cg33715- isoform d	Cytoskeleton proteins	6.0551	142752	4.17e-07	1	32	102.435	0.000299998
BGIBMGA012171-PA	Beta chain spectrin	Cytoskeleton proteins	6.7883	469334	4.09e-07	1	99	289.866	0.000327984
BGIBMGA001755-PA	Gelsolin, isoform H	Cytoskeleton proteins	8.418	39351.3	9.26e-07	0.9999	8	25.5	0.000301246
BGIBMGA005853-PA	Myosin light chain	Cytoskeleton proteins	4.5339	17182.1	2.6e-06	0.9999	7	11.02	0.00060994
BGIBMGA014236-PA	Myosin isoform a	Cytoskeleton proteins	10.0902	101560	2.2e-05	0.9996	3	68.8946	4.18001e-05
BGIBMGA000129-PA	Actin-depolymerizing factor 1	Cytoskeleton proteins	7.9219	13251.3	0.000129	0.9983	10	12.14	0.00078969
BGIBMGA013580-PA	Adenomatosis polyposis coli protein	Cytoskeleton proteins	6.9951	281623	0.000189	0.9973	10	159.56	6.00227e-05
BGIBMGA004413-PA	Short stop, isoform H	Cytoskeleton proteins	4.3048	15943.1	0.000398	0.9948	5	10.61	0.000450199
BGIBMGA008051-PA	Myosin VI	Cytoskeleton proteins	9.4081	91673	0.0005	0.9941	3	57.4853	4.98206e-05
BGIBMGA004645-PA	Sop2 protein	Cytoskeleton proteins	8.1629	41732.9	0.00058	0.9937	1	26.89	3.54878e-05
BGIBMGA008321-PA	Beta chain spectrin	Cytoskeleton proteins	7.3474	7243.44	0.000653	0.9937	2	4.37833	0.000435904
BGIBMGA002509-PA	Tropomodulin	Cytoskeleton proteins	9.635	45389	0.00107448	0.9922	5	30.8	0.00015468
BGIBMGA002543-PA	Moesin ezrin radixin	Cytoskeleton proteins	10.3264	11054.6	0.00139108	0.9893	3	9.84	0.000289647
BGIBMGA010475-PA	Dynein heavy chain, axonemal	Cytoskeleton proteins	6.779	382778	0.00238308	0.9785	7	247.258	2.66025e-05
BGIBMGA005738-PA	Ankyrin	Cytoskeleton proteins	5.4105	190216	0.00248384	0.9764	4	146.839	2.55423e-05
BGIBMGA003620-PA	Kinesin-like protein KIF13A	Cytoskeleton proteins	6.5754	183363	0.00311238	0.8306	4	104.167	3.06293e-05
BGIBMGA011628-PA	Supervillin	Cytoskeleton proteins	8.0925	143051	0.00350711	0.9651	3	93.8672	2.96206e-05
BGIBMGA001084-PA	Meiotic recombination 11	DNA repair and recombination proteins	6.2242	70591.8	6.3e-06	0.9998	7	43.8633	0.000153223
BGIBMGA003484-PA	DNA-directed RNA polymerase II largest subunit	DNA repair and recombination proteins	8.0501	202677	1.28e-05	0.9997	11	108.784	9.70762e-05
BGIBMGA001124-PA	AP endonuclease	DNA repair and recombination proteins	5.9215	71285.6	0.000348	0.9954	1	56.4856	1.69229e-05
BGIBMGA004740-PA	Damage specific DNA binding protein 1 isoform 1	DNA repair and recombination proteins	5.2248	93874.4	0.000591	0.9937	1	51.9208	1.83793e-05
BGIBMGA011667-PA	Aprataxin	DNA repair and recombination proteins	9.128	19453.3	0.000792	0.993	1	15.49	6.15619e-05
BGIBMGA013676-PA	Three prime repair exonuclease	DNA repair and recombination proteins	8.1018	32125	0.00243233	0.9779	3	19.006	0.000148231
BGIBMGA002418-PA	DNA polymerase theta	DNA repair and recombination proteins	6.8338	167207	0.00423421	0.9533	2	105.553	1.73462e-05
BGIBMGA001852-PA	Transcriptional regulator ATRX	DNA repair and recombination proteins	6.5553	378257	0.00440719	0.9512	9	230.327	3.5693e-05
BGIBMGA012145-PA	Tyrosyl-DNA phosphodiesterase	DNA repair and recombination proteins	8.2555	108000	0.00623746	0.927	8	63.1379	0.000112796
BGIBMGA003004-PA	Small nuclear ribonucleoprotein polypeptide	DNA replication proteins	11.6201	18749.2	0	1	12	13.3737	0.000861673
BGIBMGA003833-PA	H/ACA ribonucleoprotein complex subunit 4	DNA replication proteins	9.804	57183.9	0	1	7	45.315	0.000148344
BGIBMGA006056-PA	H/ACA ribonucleoprotein complex subunit 1	DNA replication proteins	11.8638	22484	0	1	7	21.5724	0.000311611
BGIBMGA009495-PA	RFC40	DNA replication proteins	6.071	38237.1	0	1	2	30.303	6.3381e-05
BGIBMGA010723-PA	Small nuclear ribonucleoprotein Sm D2	DNA replication proteins	10.5399	12253.3	0	1	15	11.11	0.00129656
BGIBMGA013100-PA	Small nuclear ribonucleoprotein Sm D3	DNA replication proteins	11.1153	14038	0	1	8	9.98407	0.000769479
BGIBMGA003507-PA	DNA replication licensing factor mcm8	DNA replication proteins	8.632	167769	0.000178	0.9974	4	88.8326	4.31292e-05
BGIBMGA004661-PA	Small nuclear ribonucleoprotein E	DNA replication proteins	10.0659	11093.6	0.000326	0.9957	4	8.01667	0.0004771
BGIBMGA003396-PA	DNA polymerase alpha subunit A	DNA replication proteins	7.426	157879	0.00324372	0.9694	3	104.047	2.68416e-05
BGIBMGA000074-PA	Fibrillarin protein	Enzymes	10.8646	32940.4	0	1	21	26.0513	0.000774113
BGIBMGA000132-PA	Neutral alpha-glucosidase ab	Enzymes	5.3057	96226.7	0	1	47	47.6791	0.000946639
BGIBMGA000236-PA	Isovaleryl coenzyme a dehydrogenase	Enzymes	8.5026	45696.2	0	1	17	31.268	0.000522111
BGIBMGA000511-PA	3-hydroxyacyl-CoA dehydrogenase	Enzymes	8.7203	26914	0	1	15	20.66	0.000697229
BGIBMGA000701-PA	Catalase	Enzymes	8.2682	56883.3	0	1	20	40.976	0.000468721
BGIBMGA000715-PA	Acyl-CoA dehydrogenase	Enzymes	6.1909	46004.4	0	1	40	29.6572	0.00129522
BGIBMGA000723-PA	Prostaglandin E synthase 2	Enzymes	8.5266	35730.7	0	1	11	26.0787	0.000405061
BGIBMGA000813-PA	Retinol dehydrogenase 13	Enzymes	9.2627	35599.4	0	1	9	22.3867	0.000386071
BGIBMGA000819-PA	Flavin reductase	Enzymes	6.522	23314.7	0	1	8	18.685	0.00041116
BGIBMGA001188-PA	Ufm1-specific protease 2, putative	Enzymes	6.2378	90288.9	0	1	9	48.4246	0.000178481
BGIBMGA001307-PA	Cu/Zn SOD	Enzymes	6.218	15831.3	0	1	7	10.17	0.000660985
BGIBMGA001323-PA	3-hydroxybutyrate dehydrogenase type 2	Enzymes	8.6066	27049.7	0	1	10	17.42	0.000551272
BGIBMGA001402-PA*	Aldehyde dehydrogenase	Enzymes	6.1535	38889.2	0	1	99	22.3188	0.00425971
BGIBMGA001648-PA	Ferrochelatase	Enzymes	7.7713	37104.3	0	1	9	24.8027	0.000348465
BGIBMGA001841-PA	Carboxyl choline esterase cce002a	Enzymes	5.6814	61546.3	0	1	13	25.5167	0.000489253
BGIBMGA001876-PA	Alpha-amylase	Enzymes	7.6703	118335	0	1	55	60.1289	0.000878403
BGIBMGA001943-PA	Arsenical pump-driving ATPase	Enzymes	4.8448	37297.3	0	1	5	22.0491	0.000217768
BGIBMGA001966-PA	Aldehyde dehydrogenase	Enzymes	8.1034	84388.1	0	1	18	48.05	0.000359744
BGIBMGA002186-PA	Thiol peroxiredoxin	Enzymes	6.5157	21901.8	0	1	13	14.16	0.000881647
BGIBMGA002353-PA	Acyl-protein thioesterase	Enzymes	7.3619	25727.2	0	1	5	17.03	0.000281948
BGIBMGA002376-PA	3-hydroxyisobutyryl-coenzyme A hydrolase	Enzymes	6.8682	39012.3	0	1	65	30.7787	0.00202804
BGIBMGA002650-PA	Hydroxymethylglutaryl-CoA lyase	Enzymes	6.2388	15740.7	0	1	6	6.95	0.00082905
BGIBMGA002660-PA	Glycoside hydrolases	Enzymes	6.0555	60153.9	0	1	12	28.2917	0.000407321
BGIBMGA002713-PA	ATPase inhibitor-like protein	Enzymes	5.3368	14844.8	0	1	11	11.56	0.000913796
BGIBMGA002814-PA	Dolichyl-diphosphooligosaccharide protein glycotransferase	Enzymes	5.6639	45130	0	1	11	26.5791	0.000397436
BGIBMGA002827-PA	Carbonyl reductase	Enzymes	5.7248	31188.6	0	1	22	19.78	0.0010681
BGIBMGA002967-PA	3-hydroxyacyl-CoA dehyrogenase	Enzymes	9.6557	74958.5	0	1	88	55.545	0.00152143
BGIBMGA003156-PA	Alpha-methylacyl-CoA racemase	Enzymes	8.3259	43407.6	0	1	12	28.76	0.000400688
BGIBMGA003243-PA	Farnesyltransferase/geranylgeranyltransferase type I alpha subunit	Enzymes	6.9615	16843.5	0	1	3	11.22	0.000256769
BGIBMGA003279-PA	Metalloprotease	Enzymes	6.8895	95278.5	0	1	19	61.6594	0.000295916
BGIBMGA003439-PA	2-deoxyglucose-6-phosphate phosphatase	Enzymes	9.5781	20170	0	1	14	14.74	0.000912105
BGIBMGA003693-PA	Luciferin 4-monooxygenase	Enzymes	9.2736	56823.2	0	1	49	40.6142	0.0011586
BGIBMGA003815-PA	Dihydrolipoamide succinyltransferase component of 2-oxoglutarate dehydrogenase	Enzymes	9.8959	45142.9	0	1	39	26.9059	0.00139198
BGIBMGA003972-PA	Selenophosphate synthetase	Enzymes	6.7254	44076.4	0	1	14	19.0452	0.000705921
BGIBMGA003989-PA	Malate dehydrogenase	Enzymes	8.8736	34724.7	0	1	9	20.0967	0.000430064
BGIBMGA004091-PA	Salivary secreted ribonuclease	Enzymes	5.3122	18292.1	0	1	13	10.71	0.00116565
BGIBMGA004781-PA	Dual-specificity protein	Enzymes	5.3051	21248.3	0	1	6	12.4083	0.000464357
BGIBMGA004859-PA	N-acetylneuraminate lyase	Enzymes	9.6429	27624.3	0	1	15	17.306	0.000832356
BGIBMGA004904-PA	Isopentenyl-diphosphate delta isomerase	Enzymes	6.8525	29409.2	0	1	19	15.6083	0.00116899
BGIBMGA005042-PA	Mo-molybdopterin cofactor sulfurase	Enzymes	8.3401	25859.6	0	1	8	16.2148	0.000473798
BGIBMGA005116-PA	Bifunctional glutamyl/prolyl-tRNA synthetase	Enzymes	7.1221	80386.4	0	1	3	52.0775	5.53204e-05
BGIBMGA005117-PA	Bifunctional aminoacyl-tRNA synthetase	Enzymes	9.0293	91418.8	0	1	8	63.3429	0.000121285
BGIBMGA005161-PA	Glucosamine-6-phosphate N-acetyltransferase	Enzymes	9.5019	22761.3	0	1	10	18.015	0.000533065
BGIBMGA005444-PA	Glutaryl-coenzyme a dehydrogenase	Enzymes	8.6351	45246.5	0	1	47	35.31	0.00127825
BGIBMGA005508-PA	Bifunctional coenzyme a synthase	Enzymes	9.2872	57315.8	0	1	7	35.9272	0.000187106
BGIBMGA005528-PA*	Enoyl coenzyme a hydratase domain containing 2	Enzymes	8.9809	32421	0	1	33	25.9511	0.00122116
BGIBMGA005656-PA	Enoyl-CoA hydratase precursor 1	Enzymes	9.7973	32870.6	0	1	124	25.4442	0.00468001
BGIBMGA005750-PA	Sulfite reductase	Enzymes	6.7476	40888.8	0	1	3	23.2882	0.000123708
BGIBMGA006055-PA	Formyl-coenzyme a transferase	Enzymes	6.9221	48632.2	0	1	27	32.7467	0.000791792
BGIBMGA006264-PA	Valacyclovir hydrolase	Enzymes	8.4444	26921.9	0	1	16	19.4283	0.000790859
BGIBMGA006344-PA	Methyltransferase-like protein	Enzymes	7.9768	27158.7	0	1	12	9.7	0.00118802
BGIBMGA006606-PA*	Alpha-aminoadipic semialdehyde dehydrogenase	Enzymes	6.3286	55542.9	0	1	29	31.6444	0.000880066
BGIBMGA006907-PA	Isocitrate dehydrogenase	Enzymes	6.6764	46129.6	0	1	2	35.4035	5.42498e-05
BGIBMGA006968-PA	Kynurenine 3-monooxygenase	Enzymes	7.493	28022.8	0	1	26	15.2	0.00164265
BGIBMGA006977-PA	Acyl-coA dehydrogenase	Enzymes	7.4978	35397.4	0	1	34	24.8543	0.00131368
BGIBMGA007079-PA	Glycine hydroxymethyltransferase	Enzymes	7.762	51187.3	0	1	3	35.8683	8.03201e-05
BGIBMGA007118-PA	Hydroxysteroid dehydrogenase	Enzymes	8.5414	43807.8	0	1	35	29.266	0.00114847
BGIBMGA007136-PA	Sulfide quinone reductase-like	Enzymes	9.2489	47312.4	0	1	9	35.0604	0.000246513
BGIBMGA007187-PA	Nitrilase member 2	Enzymes	6.8708	30857.3	0	1	10	25.1214	0.00038227
BGIBMGA007211-PA	Pyruvate dehydrogenase E1 beta subunit	Enzymes	9.8246	62065.9	0	1	7	46.0836	0.00014587
BGIBMGA007360-PA	3-hydroxyacyl-CoA dehyrogenase	Enzymes	8.9285	33671.1	0	1	21	27.3367	0.000737712
BGIBMGA007408-PA	3-hydroxyacyl-CoA dehydrogenase	Enzymes	9.8943	15030.7	0	1	48	11.08	0.00416022
BGIBMGA007497-PA	Carboxylase:pyruvate acetyl-CoA/propionyl-CoA	Enzymes	6.1617	72196.2	0	1	37	42.76	0.000830957
BGIBMGA007547-PA	Carboxylesterase	Enzymes	5.559	62526.8	0	1	14	35.3137	0.000380714
BGIBMGA007824-PA*	Succinyl-CoA synthetase beta subunit	Enzymes	7.9081	45763.2	0	1	39	39.3612	0.000951503
BGIBMGA007860-PA	Glutathione transferase zeta	Enzymes	8.7927	16613.4	0	1	7	12.21	0.00055055
BGIBMGA007919-PA	Short chain type dehydrogenase	Enzymes	8.6399	26371.5	0	1	20	20.49	0.000937351
BGIBMGA008072-PA	Carbonic anhydrase	Enzymes	8.9701	36390.8	0	1	15	19.5607	0.000736412
BGIBMGA008095-PA	Short-chain dehydrogenease reductase	Enzymes	7.4574	27637.7	0	1	4	15.0667	0.000254951
BGIBMGA008189-PA	Enoyl-CoA isomerase	Enzymes	5.0628	21939.8	0	1	13	14.59	0.000855662
BGIBMGA008214-PA	Aspartate ammonia lyase	Enzymes	7.4617	48344.3	0	1	11	31.6867	0.000333373
BGIBMGA008442-PA	Pyruvate carboxylase	Enzymes	8.069	132267	0	1	439	100.285	0.00420381
BGIBMGA008555-PA	AMP dependent CoA ligase	Enzymes	5.6677	52902.4	0	1	24	30.7733	0.000748947
BGIBMGA008621-PA	3-hydroxyacyl-CoA dehydrogenase type-2	Enzymes	8.9936	27452.1	0	1	8	18.4452	0.000416505
BGIBMGA008768-PA	Ferritin	Enzymes	5.3099	19513.3	0	1	5	11.44	0.000419719
BGIBMGA008821-PA	Dihydrolipoamide branched chain transacylase E2	Enzymes	7.7691	49950.4	0	1	30	30.462	0.000945752
BGIBMGA008983-PA	Dihydrolipoamide acetyltransferase component of pyruvate dehydrogenase	Enzymes	9.7667	29825.2	0	1	94	19.0567	0.00473691
BGIBMGA008984-PA	Dihydrolipoamide acetyltransferase component of pyruvate dehydrogenase	Enzymes	5.7068	17113.5	0	1	32	9.36	0.00328313
BGIBMGA008998-PA	Cyclohex-1-ene-1-carboxyl- hydratase	Enzymes	8.8579	18078	0	1	25	13.6767	0.00175539
BGIBMGA009052-PA	Glyoxylate reductase hydroxypyruvate reductase	Enzymes	6.26	35201.7	0	1	21	22.9187	0.000879919
BGIBMGA009103-PA*	Sterol carrier protein x	Enzymes	6.7819	57943.2	0	1	81	33.3039	0.00233563
BGIBMGA009187-PA	Molybdopterin synthase	Enzymes	10.5254	58531.7	0	1	8	46.7578	0.000164305
BGIBMGA009473-PA	Programmed cell death 8 (apoptosis-inducing factor)	Enzymes	5.2345	75555.9	0	1	15	42.4848	0.000339057
BGIBMGA009598-PA	Oxidoreductase	Enzymes	7.0961	68664.9	0	1	12	39.3571	0.000292801
BGIBMGA009671-PA	Isochorismatase domain containing 1	Enzymes	8.4624	22857.6	0	1	12	17.29	0.000666501
BGIBMGA009675-PA	AMP dependent CoA ligase	Enzymes	9.367	59164.8	0	1	20	42.2683	0.000454391
BGIBMGA010120-PA	Succinyl- synthetase small	Enzymes	9.781	34809.6	0	1	65	23.5067	0.00265544
BGIBMGA010439-PA	Lysozyme	Enzymes	8.8144	15657.2	0	1	19	15.1967	0.00120066
BGIBMGA010520-PA	Ribonuclease t2	Enzymes	7.0724	22047.4	0	1	8	13.2989	0.000577682
BGIBMGA010559-PA	Carnitine palmitoyltransferase II	Enzymes	7.4254	69161.5	0	1	7	41.526	0.00016188
BGIBMGA010578-PA	2-hydroxyglutarate dehydrogenase	Enzymes	8.8157	43516.4	0	1	8	35.965	0.000213611
BGIBMGA011108-PA	Dehydrogenase/reductase SDR family member 4	Enzymes	8.6101	26290.4	0	1	6	19.52	0.000295179
BGIBMGA011209-PA	Zinc-containing alcohol dehydrogenase	Enzymes	7.89	38005.7	0	1	3	27.2817	0.0001056
BGIBMGA011268-PA	Coproporphirynogen oxidase	Enzymes	7.3539	46824.3	0	1	15	30.9424	0.000465534
BGIBMGA011466-PA	Coenzyme Q3 methyltransferase	Enzymes	8.5956	26899.2	0	1	15	14.9243	0.000965185
BGIBMGA011639-PA	3-2trans-enoyl-CoA isomerase	Enzymes	8.0349	24274.1	0	1	9	11.73	0.000736816
BGIBMGA011707-PA	Epimerase family protein SDR39U1	Enzymes	9.9047	30384.2	0	1	21	22.8933	0.000880896
BGIBMGA011879-PA	Oligopeptidase a	Enzymes	7.3	123219	0	1	6	61.7616	9.32926e-05
BGIBMGA012123-PA	Cysteine synthase A	Enzymes	6.7736	34920.1	0	1	5	20.416	0.000235187
BGIBMGA012142-PA	Mannosyl-oligosaccharide glucosidase	Enzymes	8.6522	107671	0	1	9	63.0304	0.000137122
BGIBMGA012240-PA	Basement membrane-specific heparan sulfate proteoglycan core protein	Enzymes	4.578	425443	0	1	306	178.108	0.00164988
BGIBMGA012560-PA	Glycerol-3-phosphate dehydrogenase (NAD+)	Enzymes	5.6952	38691.1	0	1	32	27.7483	0.00110746
BGIBMGA012659-PA	Acetyl-CoA acyltransferase 2	Enzymes	9.4834	31607.8	0	1	40	19.9943	0.00192118
BGIBMGA012660-PA	Acetyltransferase 1	Enzymes	8.008	41758.1	0	1	8	24.831	0.000309393
BGIBMGA012661-PA	Acetyl-CoA acetyltransferase	Enzymes	7.7311	42215.3	0	1	20	24.0958	0.000797081
BGIBMGA012894-PA	Adenosine deaminase	Enzymes	8.4612	61954.3	0	1	23	45.97	0.000480471
BGIBMGA013021-PA	Aldolase	Enzymes	8.3366	39627.9	0	1	16	27.9305	0.000550117
BGIBMGA013121-PA	Polymerase delta-interacting protein 2	Enzymes	7.8302	38802.7	0	1	16	26.53	0.000579158
BGIBMGA013140-PA	Acyl-CoA dehydrogenase	Enzymes	7.9296	44179.8	0	1	8	29.5427	0.000260049
BGIBMGA013816-PA	Aminoglycoside phosphotransferase domain-containing protein 1	Enzymes	5.1873	42102.8	0	1	21	26.155	0.000771044
BGIBMGA013895-PA	Methylthioadenosine phosphorylase	Enzymes	7.054	52776.3	0	1	16	32.6683	0.000470335
BGIBMGA014087-PA	Peroxiredoxin	Enzymes	8.3242	16687.4	0	1	29	13.52	0.00205985
BGIBMGA014181-PA	Trifunctional enzyme beta subunit (tp-beta)	Enzymes	10.1685	53128.7	0	1	48	35.2483	0.00130773
BGIBMGA000062-PA	Fumarylacetoacetate hydrolase domain containing 2a	Enzymes	6.3573	31498.8	0	1	14	19.94	0.000674244
BGIBMGA000064-PA	Peroxiredoxin 3	Enzymes	8.0504	25253.6	0	1	38	18.41	0.00198219
BGIBMGA000292-PA	Dihydrolipoamide dehydrogenase	Enzymes	9.0127	52567.6	0	1	225	41.2483	0.0052383
BGIBMGA000398-PA*	3-oxoacid transferase 1	Enzymes	6.8694	56310.2	0	1	94	35.9505	0.00251095
BGIBMGA001929-PA	Estradiol 17 beta-dehydrogenase	Enzymes	8.9647	77429.8	0	1	352	58.6882	0.00575979
BGIBMGA002349-PA*	Hydroxypyruvate isomerase	Enzymes	6.5222	29150.3	0	1	467	30.266	0.0148175
BGIBMGA003829-PA	ADP/ATP translocase	Enzymes	10.5652	30558.8	1.5e-07	1	393	30.7483	0.012274
BGIBMGA004276-PA	Mitochondrial phosphoenolpyruvate carboxykinase isoform 1	Enzymes	7.4525	70459.6	1.49e-07	1	26	43.255	0.000577233
BGIBMGA004920-PA	Luciferase	Enzymes	5.1825	48622.1	2.95e-07	1	19	24.0888	0.00075745
BGIBMGA006319-PA	Farnesoic acid O-methyl transferase	Enzymes	5.6638	24118.8	2.93e-07	1	5	10.44	0.000459922
BGIBMGA006507-PA*	Glutamate dehydrogenase	Enzymes	8.2531	61356.8	2.92e-07	1	97	50.683	0.00183791
BGIBMGA007144-PA*	3-hydroxyisobutyrate dehydrogenase	Enzymes	9.6204	33986.1	2.91e-07	1	1164	34.7987	0.0321221
BGIBMGA007409-PA	3-hydroxyacyl-CoA dehyrogenase	Enzymes	9.0717	18836.4	2.89e-07	1	24	16.3	0.00141396
BGIBMGA007490-PA	Glyceraldehyde 3-phosphate dehydrogenase	Enzymes	8.1757	35405.8	2.89e-07	1	27	24.94	0.00103964
BGIBMGA007601-PA	1-pyrroline-5-carboxylate dehydrogenase	Enzymes	9.0007	62869.2	2.88e-07	1	88	46.6755	0.00181054
BGIBMGA007783-PA*	Succinyl-CoA synthetase beta subunit	Enzymes	5.3814	42473.8	2.87e-07	1	23	32.7623	0.000674167
BGIBMGA008556-PA	AMP dependent CoA ligase	Enzymes	8.4404	62871.3	4.27e-07	1	16	40.9511	0.000375205
BGIBMGA009018-PA*	2-hydroxyphytanoyl-CoA lyase	Enzymes	6.6689	62008.5	4.24e-07	1	31	28.13	0.00105829
BGIBMGA009515-PA*	Pyruvate dehydrogenase	Enzymes	8.1072	43905.1	4.23e-07	1	422	36.3167	0.0111589
BGIBMGA010423-PA*	Cytosolic malate dehydrogenase	Enzymes	6.7892	35413	4.18e-07	1	29	25.53	0.00109084
BGIBMGA011218-PA	Carboxylesterase	Enzymes	4.4241	147709	4.13e-07	1	48	69.7367	0.000660989
BGIBMGA011308-PA*	Acyl-coenzyme A dehydrogenase	Enzymes	6.3169	39126.6	4.13e-07	1	63	27.7	0.00218411
BGIBMGA014217-PA	4-Hydroxybutyrate CoA-transferase	Enzymes	6.677	28492.9	4.01e-07	1	63	21.27	0.00284438
BGIBMGA014218-PA	4-Hydroxybutyrate CoA-transferase	Enzymes	8.4765	16172	4e-07	1	36	9.93833	0.00347859
BGIBMGA002578-PA	Acyl-CoA oxidase	Enzymes	6.9292	37035	1.06e-06	0.9999	8	20.37	0.000377112
BGIBMGA003206-PA	Cysteine desulfurylase	Enzymes	7.364	23901.5	1.45e-06	0.9999	5	13.5	0.000355637
BGIBMGA012309-PA	D-3-phosphoglycerate dehydrogenase	Enzymes	9.1907	46551.1	4.46e-06	0.9999	4	30.06	0.000127774
BGIBMGA003656-PA	Cystathionine gamma-lyase	Enzymes	6.7576	38964.1	4.95e-06	0.9999	3	19.03	0.000151375
BGIBMGA002078-PA	Haloacid dehalogenase	Enzymes	8.0628	27169.4	7.03e-06	0.9998	4	20.9467	0.000183346
BGIBMGA006866-PA	Multisynthetase auxiliary	Enzymes	8.685	26738.4	8.47e-06	0.9998	5	18.79	0.000255488
BGIBMGA010673-PA	Dead box ATP-dependent RNA helicase	Enzymes	8.147	42389.2	9.65e-06	0.9998	4	28.56	0.000134471
BGIBMGA012077-PA	Glucosidase, alpha; acid (Pompe disease, glycogen storage disease type II)	Enzymes	7.0283	125797	1.63e-05	0.9997	4	58.5349	6.56039e-05
BGIBMGA004064-PA	Glutamyl-tRNA amidotransferase subunit B	Enzymes	9.0494	58163.7	7.88e-05	0.9995	2	43.808	4.38201e-05
BGIBMGA004992-PA	Hemomucin	Enzymes	9.9309	75836.8	8.03e-05	0.9995	11	36.64	0.00028816
BGIBMGA000668-PA	Acyl-CoA thioesterase 13	Enzymes	7.8449	11453.6	8.72e-05	0.9992	3	8.64633	0.000332932
BGIBMGA013327-PA	EBNA2 binding protein p100	Enzymes	11.4119	6013.35	9.21e-05	0.9992	4	5.78	0.000664047
BGIBMGA005493-PA	Enolase	Enzymes	5.9218	47023.4	9.31e-05	0.9991	5	34.86	0.000137615
BGIBMGA005763-PA	Epidermal retinal dehydrogenase 2	Enzymes	7.4676	31434.5	9.4e-05	0.9991	3	18.0367	0.000159584
BGIBMGA005943-PA	Fad oxidoreductase	Enzymes	5.2927	47497.4	0.000112	0.9987	5	23.2467	0.000206281
BGIBMGA002716-PA	Acyl-CoA oxidase	Enzymes	6.9892	74923	0.000134	0.9982	3	36.3256	7.91663e-05
BGIBMGA002573-PA	Acyl-CoA oxidase	Enzymes	7.5705	77358.4	0.000168	0.9975	3	43.798	6.56136e-05
BGIBMGA007935-PA	Phosphoribosylaminoimidazole carboxylase	Enzymes	8.1285	47313.7	0.000216	0.997	2	32.67	5.86125e-05
BGIBMGA010847-PA	Phosphoacetylglucosamine mutase	Enzymes	4.698	27124.2	0.000258	0.9965	3	13.85	0.000207283
BGIBMGA001351-PA	Aldo-keto reductase	Enzymes	6.0001	38867.6	0.000279	0.9963	2	20.6652	9.25964e-05
BGIBMGA002197-PA	Receptor guanylyl cyclase GC-II	Enzymes	8.064	138575	0.000283	0.9962	7	71.937	9.30907e-05
BGIBMGA011398-PA	Fatty acyl-CoA reductase 1	Enzymes	9.203	52987.4	0.000374	0.9953	3	32.78	8.74744e-05
BGIBMGA005556-PA	Glutaminyl-peptide cyclotransferase	Enzymes	5.9947	33488.8	0.000418	0.9945	4	23.1343	0.000165129
BGIBMGA002066-PA	Adenylate cyclase type 5	Enzymes	6.9424	81412.5	0.000456	0.9941	1	35.0255	2.72559e-05
BGIBMGA006139-PA	Glyoxylase	Enzymes	6.4038	33225.7	0.000478	0.9941	1	17.52	5.44892e-05
BGIBMGA002087-PA	Macrophage migration inhibitory factor	Enzymes	5.11	12986.7	0.000534	0.9937	1	10.4	9.17564e-05
BGIBMGA003738-PA	N-acetylmuramoyl-L-alanine amidase	Enzymes	4.4896	48104.6	0.000557	0.9937	3	23.9267	0.000119649
BGIBMGA004595-PA	Hexokinase	Enzymes	5.593	47004.8	0.000574	0.9937	2	24.965	7.64484e-05
BGIBMGA006583-PA	Glyoxalase domain containing 4	Enzymes	5.4345	31790.5	0.000614	0.9937	1	21.36	4.46754e-05
BGIBMGA008215-PA	N-methyltryptophan oxidase	Enzymes	5.8541	40559.4	0.000642	0.9937	1	25.33	3.76734e-05
BGIBMGA011640-PA	3-2trans-enoyl-CoA isomerase	Enzymes	10.5323	10505.7	0.000786	0.993	6	9.51667	0.000601215
BGIBMGA001766-PA	Phosphatidylserine decarboxylase	Enzymes	9.1267	32644.1	0.00081	0.9929	3	23.9394	0.000119489
BGIBMGA002462-PA	Phosphoribosylaminoimidazolecarboxamide formyltransferase / IMP cyclohydrolase	Enzymes	7.4972	63834.5	0.000816	0.9929	1	38.7334	2.46169e-05
BGIBMGA007701-PA	Abnormal wing disc-like protein	Enzymes	7.5144	17170.5	0.00111437	0.9918	1	10.7583	8.85306e-05
BGIBMGA011307-PA	Acyl-coenzyme A dehydrogenase	Enzymes	10.1071	6853.46	0.00116033	0.9918	2	3.32	0.00057376
BGIBMGA013243-PA	Mitochondrial import inner membrane translocase subunit tim22	Enzymes	8.5849	20980.2	0.00119382	0.9913	3	11.8586	0.000240829
BGIBMGA008507-PA	Mitochondrial import inner membrane translocase subunit Tim9A	Enzymes	7.9427	8982.09	0.00127352	0.9905	2	5.4	0.000352294
BGIBMGA009046-PA	Nudix hydrolase 3	Enzymes	6.8689	25033.2	0.0015121	0.9887	2	16.27	0.000116714
BGIBMGA011696-PA	Histone deacetylase	Enzymes	4.3753	24655.3	0.00154681	0.9887	1	20.2263	4.6942e-05
BGIBMGA011596-PA	4-nitrophenylphosphatase	Enzymes	8.0133	27222.8	0.00167925	0.9868	2	15.8167	0.000119828
BGIBMGA004586-PA	Trehalase-2	Enzymes	5.634	65031.5	0.00181404	0.9841	2	33.8175	5.5891e-05
BGIBMGA003987-PA	Dihydropteridine reductase	Enzymes	6.7884	24993.4	0.00185151	0.9836	4	15.16	0.000249226
BGIBMGA002587-PA	Peptidylglycine alpha-hydroxylating monooxygenase	Enzymes	6.914	31039.8	0.00189	0.9831	1	15.49	6.09482e-05
BGIBMGA004514-PA	Protein tyrosine phosphatase	Enzymes	6.4814	110482	0.00192924	0.9828	5	64.5783	7.30741e-05
BGIBMGA007044-PA	85 kDa calcium-independent phospholipase A2	Enzymes	8.0065	35189.1	0.00205248	0.9819	1	19.08	4.94201e-05
BGIBMGA008875-PA	Amidase	Enzymes	7.9658	54136.3	0.00206618	0.9819	3	39.0171	7.25017e-05
BGIBMGA011491-PA	3-ketodihydrosphingosine reductase	Enzymes	8.5311	35829.2	0.00208029	0.9814	3	22.3067	0.00012675
BGIBMGA010377-PA	Xanthine dehydrogenase	Enzymes	6.7767	277064	0.00225678	0.9799	7	158.508	4.1557e-05
BGIBMGA001812-PA	N1-acetylpolyamine oxidase	Enzymes	4.7658	26858.2	0.00227214	0.9796	3	15.215	0.000185487
BGIBMGA002730-PA	Epidermal retinal dehydrogenase	Enzymes	6.8457	32706.2	0.00251931	0.9763	2	17.7767	0.000105482
BGIBMGA003362-PA	Choline-phosphate cytidylyltransferase b	Enzymes	5.6772	38844.3	0.00276758	0.9727	1	27.4133	3.40746e-05
BGIBMGA010400-PA	Pancreatic lipase-like protein	Enzymes	7.9631	31956.1	0.00340714	0.9663	6	14.68	0.000379273
BGIBMGA003214-PA	Mediator of RNA polymerase ii transcription subunit 16	Enzymes	8.0042	76498.5	0.0034566	0.966	2	36.2375	5.11992e-05
BGIBMGA000234-PA	Adenylsulfate kinase	Enzymes	8.3439	52604.4	0.00397692	0.9578	2	31.8283	5.7797e-05
BGIBMGA006689-PA	Acyl-CoA oxidase	Enzymes	7.431	76482.8	0.00426796	0.9532	5	48.302	9.47552e-05
BGIBMGA005057-PA	Glyceronephosphate O-acyltransferase	Enzymes	8.5994	63154.5	0.00517206	0.9419	2	36.6441	4.9368e-05
BGIBMGA005113-PA	2-oxoglutarate dehydrogenase E2 component (dihydrolipoamide succinyltransferase)	Enzymes	10.1039	39746.5	0.00618638	0.928	8	24.93	0.000285976
BGIBMGA004956-PA	Protein-l-isoaspartate (d-aspartate) o-methyltransferase	Enzymes	7.2134	21983.7	0.00628854	0.9269	2	11.23	0.000158525
BGIBMGA011438-PA	Glutathione peroxidase	Enzymes	8.6962	22359.1	0.00670342	0.9234	1	19.6	4.52427e-05
BGIBMGA009955-PA	Deoxyribose-phosphate aldolase	Enzymes	8.668	26568.5	0.00681046	0.9222	2	15.68	0.00011296
BGIBMGA001813-PA	Amine oxidase	Enzymes	9.8456	28592.4	0.00756952	0.9113	3	26.786	9.80142e-05
BGIBMGA004950-PA	Methylenetetrahydrofolate dehydrogenase (NADP+)	Enzymes	8.0191	100110	0.0084971	0.9046	3	62.8126	4.14902e-05
BGIBMGA009891-PA	Chitinase	Enzymes	4.8226	211742	0.00888845	0.9024	8	104.611	6.62711e-05
BGIBMGA000379-PA	Still life, isoform D	Enzymes	9.6443	178173	0.00915683	0.8989	5	114.77	3.76068e-05
BGIBMGA002457-PA	Aldehyde dehydrogenase	Enzymes	5.5416	52443.5	0.00963495	0.8957	1	36.1	2.3827e-05
BGIBMGA001853-PA*	F-type H+-transporting ATPase subunit alpha	F-type H+-transporting ATPase	9.6445	59619.8	0	1	540	53.9882	0.00960527
BGIBMGA005648-PA	F-type H+-transporting ATPase subunit f	F-type H+-transporting ATPase	10.2727	11440.5	0	1	16	7.69	0.00199806
BGIBMGA010588-PA	F-type H+-transporting ATPase subunit delta	F-type H+-transporting ATPase	5.8042	17156.8	0	1	127	13.68	0.00891522
BGIBMGA011504-PA	F-type H+-transporting ATPase oligomycin sensitivity conferral protein	F-type H+-transporting ATPase	10.3106	21411.3	0	1	85	20.74	0.00393572
BGIBMGA012153-PA	F-type H+-transporting ATPase subunit e	F-type H+-transporting ATPase	10.248	7517.03	0	1	11	7.5	0.00140846
BGIBMGA013511-PA	F-type H+-transporting ATPase subunit g	F-type H+-transporting ATPase	10.5275	10917.8	0	1	28	8.40667	0.00319852
BGIBMGA008670-PA	F-type H+-transporting ATPase subunit b	F-type H+-transporting ATPase	8.4266	27572.7	4.26e-07	1	107	23.1872	0.00443149
BGIBMGA011936-PA*	F-type H+-transporting ATPase subunit d	F-type H+-transporting ATPase	5.6528	20189.9	4.11e-07	1	42	11.831	0.00340912
BGIBMGA012549-PA*	F-type H+-transporting ATPase subunit beta	F-type H+-transporting ATPase	5.059	54953.1	4.07e-07	1	653	40.7683	0.0153817
BGIBMGA013965-PA	F-type H+-transporting ATPase subunit gamma	F-type H+-transporting ATPase	9.7273	32328.4	4.03e-07	1	238	26.843	0.00851452
BGIBMGA001097-PA	Calnexin	G Protein-Coupled Receptors	4.5952	70264.8	0	1	7	32.8084	0.000204893
BGIBMGA006311-PA	2-oxoglutarate dehydrogenase	G Protein-Coupled Receptors	6.8117	100047	0	1	7	53.7938	0.000124963
BGIBMGA006523-PA	Glucosidase 2 subunit beta	G Protein-Coupled Receptors	4.1746	44752.6	0	1	18	20.2006	0.000855704
BGIBMGA012492-PA	G protein alpha q isoform 1	G Protein-Coupled Receptors	4.7299	46510.7	0.000724	0.9937	3	31.1057	9.20345e-05
BGIBMGA006978-PA	Leucine-rich transmembrane protein	G Protein-Coupled Receptors	5.8664	51045.1	0.00343185	0.9661	1	34.0841	2.72198e-05
BGIBMGA000475-PA	Calreticulin	Glycan Binding Proteins	4.2456	45755.2	0	1	60	30.0967	0.00191446
BGIBMGA001353-PA	Lectin, mannose-binding 1	Glycan Binding Proteins	6.2944	31232.5	0.000762	0.993	5	17.6771	0.000269726
BGIBMGA007512-PA	UDP-glucose glycoprotein:glucosyltransferase	Glycosyltransferases	6.0107	140102	0	1	5	80.005	6.00161e-05
BGIBMGA004218-PA	Dolichyl-phosphate mannosyltransferase polypeptide catalytic subunit	Glycosyltransferases	8.7463	28056.3	7.75e-06	0.9998	4	19.0183	0.000201937
BGIBMGA010200-PA	Alpha-1,3-mannosyltransferase	Glycosyltransferases	7.5365	47985.5	0.00153815	0.9887	2	32.341	5.87159e-05
BGIBMGA006154-PA	Mannose-P-dolichol utilization defect 1 protein	Glycosyltransferases	9.6298	26926	0.00215259	0.9806	1	10.45	9.01135e-05
BGIBMGA010286-PA	Phenol UDP-glucosyltransferase	Glycosyltransferases	6.1847	36604.9	0.00331163	0.9685	1	13.8	6.73961e-05
BGIBMGA001115-PA	Dolichyl-phosphate beta-glucosyltransferase	Glycosyltransferases	7.8332	38098.7	0.00374574	0.9617	3	29.13	9.51119e-05
BGIBMGA006776-PA	Heparan sulfate glucosamine 3-O-sulfotransferase 5	Glycosyltransferases	9.7788	29719.5	0.00484918	0.9462	2	23.0319	7.89037e-05
BGIBMGA013831-PA	Uridine diphosphate glucosyltransferase	Glycosyltransferases	7.0522	65444	0.0081109	0.7705	3	33.33	6.65998e-05
BGIBMGA002211-PA	Glutathione S-transferase 3	Glutathione S-transferase	4.9045	24645.6	0	1	11	15.3635	0.00068757
BGIBMGA007103-PA	Hydroxyacylglutathione hydrolase	Glutathione S-transferase	6.582	28452.5	0	1	12	14.19	0.000812107
BGIBMGA009607-PA	Glutathione S-transferase omega 3	Glutathione S-transferase	6.9454	18063.9	0	1	9	14.1433	0.00061109
BGIBMGA011658-PA	Glutathione S-transferase omega 1	Glutathione S-transferase	6.3746	29788.9	0	1	8	18.9623	0.000405147
BGIBMGA011819-PA	Glutathione S-transferase	Glutathione S-transferase	6.5286	29050.3	0	1	11	18.31	0.000576924
BGIBMGA013087-PA	Glutathione synthetase	Glutathione S-transferase	6.5194	50897.9	0	1	11	30.2613	0.000349076
BGIBMGA005827-PA	15-hydroxyprostaglandin dehydrogenase	Glutathione S-transferase	9.5657	31668.6	2.94e-07	1	3	28.0183	0.000102824
BGIBMGA009935-PA	Glutathione S-transferase theta 1	Glutathione S-transferase	7.7348	20738	3.85e-06	0.9999	5	14.6	0.000328843
BGIBMGA009107-PA	Glutathione S-transferase	Glutathione S-transferase	5.9053	23324.5	0.00122178	0.9912	2	19.1035	9.96535e-05
BGIBMGA001571-PA	Glutathione S-transferase	Glutathione S-transferase	9.0327	13174.6	0.00477255	0.9472	1	10.6178	8.56682e-05
BGIBMGA002504-PA	GTP-binding protein sar1b	GTP-binding proteins	7.0436	21817.8	0	1	5	12.0583	0.000398196
BGIBMGA004022-PA	GTP-binding protein alpha gnao	GTP-binding proteins	4.8308	24030.4	0	1	5	14.0083	0.000342766
BGIBMGA004626-PA	Heterotrimeric guanine nucleotide-binding protein beta subunit	GTP-binding proteins	6.2261	37213	0	1	25	17.9771	0.00133548
BGIBMGA010943-PA	ADP-ribosylation factor-like protein	GTP-binding proteins	6.9217	21255.5	0	1	7	16.4217	0.00040935
BGIBMGA012295-PA	Cell division control protein 42	GTP-binding proteins	6.5146	21206.7	0	1	7	12.07	0.000556936
BGIBMGA004021-PA	G protein alpha subunit Go	GTP-binding proteins	5.9868	17168.4	1.5e-07	1	13	12.56	0.000993958
BGIBMGA005347-PA	ADP-ribosylation factor 1	GTP-binding proteins	6.5416	20722.3	9.71e-05	0.999	5	12.8367	0.000373678
BGIBMGA008894-PA	ADP ribosylation factor 2	GTP-binding proteins	5.9624	18486.3	0.000294	0.9961	1	11.14	8.58682e-05
BGIBMGA005115-PA	Small GTP-binding protein	GTP-binding proteins	5.3155	22349.9	0	1	15	17.75	0.000811535
BGIBMGA006751-PA	GTP-binding nuclear protein Ran	GTP-binding proteins	7.4998	24320.9	0.00538519	0.938	1	17.42	5.17094e-05
BGIBMGA000944-PA	Heat shock protein	Heat shock proteins	6.0437	21390.3	0	1	8	17.2586	0.000445143
BGIBMGA001241-PA	Heat shock protein	Heat shock proteins	6.4619	74925.5	0	1	20	51.4764	0.00037311
BGIBMGA002501-PA	Heat shock protein 67b2	Heat shock proteins	8.9432	15651.7	0	1	15	9.76	0.0014759
BGIBMGA007349-PA*	Heat shock protein 60	Heat shock proteins	5.2719	61021.4	0	1	371	53.414	0.00667011
BGIBMGA010635-PA	Heat shock protein 70 -interacting protein	Heat shock proteins	5.4818	61576.5	0	1	10	45.0718	0.000213064
BGIBMGA012032-PA	Heat shock protein 10 kDa	Heat shock proteins	7.6891	11181.9	0	1	35	12.3	0.00273261
BGIBMGA013536-PA	Heat shock protein 40	Heat shock proteins	9.8181	39058.1	0	1	5	30.4443	0.000157717
BGIBMGA002381-PA*	Heat shock protein 70	Heat shock proteins	5.1042	71130.2	0	1	51	49.9791	0.000979933
BGIBMGA004612-PA	Heat shock protein 90	Heat shock proteins	4.7067	82368.9	2.96e-07	1	12	59.9863	0.000192107
BGIBMGA005781-PA	Heat shock protein 25.4	Heat shock proteins	4.9715	25375.8	0.000608	0.9937	1	12.9	7.39742e-05
BGIBMGA004515-PA	Heat shock protein hsp23.7	Heat shock proteins	5.1648	23742.5	0.00161901	0.9877	7	16.245	0.000408712
BGIBMGA001218-PA	Heat shock protein 4	Heat shock proteins	5.7157	94358.7	0.00380153	0.9613	2	58.7321	3.14361e-05
BGIBMGA012585-PA	Juvenile hormone esterase	hormone proteins	4.8765	44220.9	0	1	12	23.36	0.000493313
BGIBMGA013930-PA	Juvenile hormone epoxide hydrolase	hormone proteins	8.6508	52461.6	0	1	11	28.6135	0.000369178
BGIBMGA001325-PA	Juvenile hormone binding protein	hormone proteins	7.1119	24326.3	0.000451	0.9941	1	17.28	5.5246e-05
BGIBMGA007757-PA	Aquaporin	Water Channels	7.0699	24128	0	1	5	5.46621	0.000878411
BGIBMGA008955-PA*	Voltage-dependent anion-selective channel	Ion Channels	7.6971	30057.8	0	1	410	23.836	0.0165183
BGIBMGA004625-PA	Chloride channel 2	Ion Channels	9.7785	92193.3	0.000318	0.9958	2	43.9274	4.35392e-05
BGIBMGA011485-PA	Glutamate receptor, ionotropic kainate 1, 2, 3 (glur5, glur6, glur7)	Ion Channels	8.7537	71511.4	0.00142451	0.9893	1	46.625	2.03762e-05
BGIBMGA005058-PA	Sodium/potassium-transporting ATPase subunit alpha	Ion Channels	6.0498	123936	0.00416757	0.9544	4	79.4338	4.61529e-05
BGIBMGA000425-PA	1-acyl-sn-glycerol-3-phosphate acyltransferase gamma	Lipid biosynthesis proteins	8.9242	35939.7	0	1	8	19.7854	0.000388293
BGIBMGA003709-PA	Acyl-CoA synthetase bubblegum family member 2	Lipid biosynthesis proteins	8.0122	75418.8	0	1	28	46.8521	0.000573909
BGIBMGA014412-PA	Malonyl -acyl carrier protein transacylase	Lipid biosynthesis proteins	8.6542	36118	0	1	8	25.2672	0.000304052
BGIBMGA011174-PA	Sphingolipid delta 4 desaturase c-4 hydroxylase protein des2	Lipid biosynthesis proteins	9.3703	34918.5	1.56e-05	0.9997	3	10.43	0.000276135
BGIBMGA005207-PA	AMP dependent coa ligase	Lipid biosynthesis proteins	7.5612	55172.5	9.61e-05	0.999	5	39.3967	0.000121756
BGIBMGA010365-PA	Stearoyl-CoA desaturase (delta-9 desaturase)	Lipid biosynthesis proteins	9.5144	40864.8	0.0011538	0.9918	1	20.4391	4.6599e-05
BGIBMGA013221-PA	3-oxoacyl-[acyl-carrier protein] reductase	Lipid biosynthesis proteins	6.941	33533.4	0.00315589	0.9703	1	25.6583	3.63155e-05
BGIBMGA003493-PA	Enoyl reductase	Lipid biosynthesis proteins	9.8125	34189	0.00970477	0.8952	1	16.6092	5.17591e-05
BGIBMGA000002-PA	Mitochondrial inner membrane protein	Mitochondria/ribosomal proteins	5.3715	124578	0	1	32	82.7776	0.000371237
BGIBMGA000542-PA	ATPase family AAA domain-containing protein 3	Mitochondria/ribosomal proteins	9.5477	70496.5	0	1	40	54.7113	0.000702097
BGIBMGA000804-PA	Mitochondrial ATP synthase coupling factor 6	Mitochondria/ribosomal proteins	8.48	7593.82	0	1	22	7.34	0.00287833
BGIBMGA000922-PA	28S ribosomal protein mitochondrial	Mitochondria/ribosomal proteins	5.2736	39975.2	0	1	6	26.534	0.000217151
BGIBMGA001195-PA	Mitochondrial ribosomal	Mitochondria/ribosomal proteins	9.7483	17792.9	0	1	6	14.1667	0.000406722
BGIBMGA001252-PA	Mitochondrial ribosomal protein L28	Mitochondria/ribosomal proteins	10.1018	32494.5	0	1	17	25.38	0.000643238
BGIBMGA001805-PA	28S ribosomal protein mitochondrial	Mitochondria/ribosomal proteins	8.6004	39796.5	0	1	6	33.075	0.000174207
BGIBMGA002208-PA	Mitochondrial ribosomal protein L1	Mitochondria/ribosomal proteins	9.3154	41080.7	0	1	13	31.458	0.00039685
BGIBMGA002266-PA	Mitochondrial RNA splicing protein	Mitochondria/ribosomal proteins	8.8858	21120.3	0	1	12	12.26	0.000939951
BGIBMGA002393-PA	Calcium-binding mitochondrial carrier Aralar1	Mitochondria/ribosomal proteins	9.0951	74376.1	0	1	10	50.2167	0.000191235
BGIBMGA002975-PA	Mitochondrial 39S ribosomal protein	Mitochondria/ribosomal proteins	9.5271	33606.5	0	1	15	22.38	0.000643644
BGIBMGA003070-PA	Mitochondrial import inner membrane translocase subunit	Mitochondria/ribosomal proteins	8.322	10266.9	0	1	5	6.62	0.000725315
BGIBMGA003155-PA	Mitochondrial 39S ribosomal protein L3	Mitochondria/ribosomal proteins	10.1147	41554.7	0	1	14	30.6997	0.000437934
BGIBMGA003309-PA	60S acidic ribosomal protein P0	Mitochondria/ribosomal proteins	5.7533	34167.3	0	1	100	24.49	0.00392126
BGIBMGA003520-PA	Mitochondrial ribosomal	Mitochondria/ribosomal proteins	10.6445	15726.3	0	1	5	13.67	0.00035125
BGIBMGA003549-PA	Mitochondrial peptide chain release factor	Mitochondria/ribosomal proteins	6.694	41833.8	0	1	6	27.3619	0.000210581
BGIBMGA003586-PA	Mitochondrial ribosomal protein S31	Mitochondria/ribosomal proteins	9.325	41545.9	0	1	12	35.3009	0.000326445
BGIBMGA003684-PA	Glutaminase kidney mitochondrial	Mitochondria/ribosomal proteins	6.1215	58251.3	0	1	10	25.8	0.000372216
BGIBMGA004078-PA	Mitochondrial ribosomal	Mitochondria/ribosomal proteins	9.8472	45865.7	0	1	12	29.6631	0.00038849
BGIBMGA004140-PA*	Methylcrotonoyl-CoA carboxylase beta mitochondrial	Mitochondria/ribosomal proteins	8.1198	60467.4	0	1	19	38.3069	0.000476311
BGIBMGA004328-PA	Endonuclease mitochondrial	Mitochondria/ribosomal proteins	9.3187	30354.4	0	1	5	20.9843	0.000228818
BGIBMGA004489-PA	Enoyl-CoA hydratase, mitochondrial	Mitochondria/ribosomal proteins	7.1087	36191.6	0	1	14	29.143	0.000461326
BGIBMGA004839-PA	Mitochondrial 39S ribosomal protein	Mitochondria/ribosomal proteins	9.8565	23715.2	0	1	5	16.4133	0.000292542
BGIBMGA004977-PA	Mitochondrial 39S ribosomal protein	Mitochondria/ribosomal proteins	10.1973	29550.8	0	1	7	20.2503	0.000331957
BGIBMGA006653-PA	Mitochondrial ribosomal	Mitochondria/ribosomal proteins	10.1386	19723.9	0	1	8	18.2	0.000422117
BGIBMGA006722-PA	Mitochondrial 28S ribosomal protein s22	Mitochondria/ribosomal proteins	6.7535	39629.3	0	1	25	28.9289	0.000829894
BGIBMGA006919-PA	Mitochondrial ribosomal protein L16	Mitochondria/ribosomal proteins	9.9114	20850	0	1	4	17.5067	0.000219417
BGIBMGA006975-PA	60S ribosomal protein L7/L12	Mitochondria/ribosomal proteins	9.1165	19679.6	0	1	24	15.71	0.00146707
BGIBMGA007019-PA	Mitochondrial ribosomal protein	Mitochondria/ribosomal proteins	9.4091	33818.1	0	1	8	24.2587	0.000316691
BGIBMGA007120-PA	Mitochondrial aconitase 2	Mitochondria/ribosomal proteins	8.5952	22925.5	0	1	7	14.8488	0.000452713
BGIBMGA007121-PA	Mitochondrial aconitase	Mitochondria/ribosomal proteins	8.3343	62269.2	0	1	75	51.8783	0.00138832
BGIBMGA007450-PA	Mitochondrial ribosomal	Mitochondria/ribosomal proteins	4.2556	13263.6	0	1	7	8.76833	0.000766647
BGIBMGA007453-PA	Mitochondrial manganese superoxide dismutase	Mitochondria/ribosomal proteins	8.9649	24663.8	0	1	41	11.2586	0.00349716
BGIBMGA007892-PA	Mitochondrial ribosomal protein L30	Mitochondria/ribosomal proteins	10.1964	20866.5	0	1	5	19.6009	0.000244968
BGIBMGA008076-PA	2-oxoisovalerate dehydrogenase subunit mitochondrial	Mitochondria/ribosomal proteins	6.6679	38165.6	0	1	41	19.455	0.0020238
BGIBMGA008228-PA	Mitochondrial import inner membrane translocase subunit tim44	Mitochondria/ribosomal proteins	5.7129	48521.1	0	1	41	40.1719	0.000980112
BGIBMGA008335-PA	Mitochondrial ribosomal protein S2	Mitochondria/ribosomal proteins	8.4835	19399.3	0	1	7	11.2175	0.000599262
BGIBMGA008714-PA	Mitochondrial ribosomal protein L45	Mitochondria/ribosomal proteins	9.8802	34430.8	0	1	13	27.517	0.000453687
BGIBMGA008881-PA	60S ribosomal protein L11	Mitochondria/ribosomal proteins	10.842	22281.5	0	1	25	20.1667	0.00119048
BGIBMGA009057-PA	Mitochondrial 2-oxoglutarate malate carrier protein	Mitochondria/ribosomal proteins	10.3401	28678.8	0	1	23	19.8342	0.0011136
BGIBMGA009751-PA	60S ribosomal protein L23	Mitochondria/ribosomal proteins	11.375	14825.9	0	1	33	14.7303	0.00215138
BGIBMGA009841-PA	Mitochondrial matrix protein p33	Mitochondria/ribosomal proteins	4.916	31954.2	0	1	59	16.9782	0.00333715
BGIBMGA009966-PA*	D-2-hydroxyglutarate mitochondrial	Mitochondria/ribosomal proteins	7.0157	55948.7	0	1	8	36.61	0.000209848
BGIBMGA009984-PA	Mitochondrial 39S ribosomal protein	Mitochondria/ribosomal proteins	10.5167	13265	0	1	5	13.22	0.000363206
BGIBMGA010173-PA	Mitochondrial 39S ribosomal protein	Mitochondria/ribosomal proteins	10.2653	35975.5	0	1	10	30.1484	0.00031853
BGIBMGA010316-PA	Mitochondrial 39S ribosomal protein L4	Mitochondria/ribosomal proteins	10.1418	32384.1	0	1	15	22.376	0.000643759
BGIBMGA010569-PA	Mitochondrial ribosomal	Mitochondria/ribosomal proteins	6.5331	26922.1	0	1	11	23.78	0.000444217
BGIBMGA010819-PA	Mitochondrial ribosomal protein S25	Mitochondria/ribosomal proteins	9.4079	18976.5	0	1	6	18.2488	0.000315742
BGIBMGA011029-PA	Acetyl-CoA acetyltransferase, mitochondrial	Mitochondria/ribosomal proteins	8.2639	42658.4	0	1	126	32.88	0.00368005
BGIBMGA011270-PA	2-oxoisovalerate dehydrogenase alpha subunit	Mitochondria/ribosomal proteins	7.7107	148913	0	1	29	91.8001	0.000303368
BGIBMGA011584-PA	Iron-sulfur cluster assembly enzyme mitochondrial	Mitochondria/ribosomal proteins	8.0516	13492.8	0	1	9	14.62	0.000591166
BGIBMGA012029-PA	Mitochondrial thioredoxin 2	Mitochondria/ribosomal proteins	9.2207	16867.9	0	1	30	15.6783	0.00183754
BGIBMGA012200-PA	Mitochondrial 39S ribosomal protein	Mitochondria/ribosomal proteins	10.2726	21288.5	0	1	7	17.19	0.000391054
BGIBMGA012406-PA	Mitochondrial import inner membrane translocase subunit TIM50-C precursor	Mitochondria/ribosomal proteins	6.2676	30914.3	0	1	15	17.3063	0.000832343
BGIBMGA012414-PA	60S ribosomal protein L17	Mitochondria/ribosomal proteins	11.0149	21583.9	0	1	26	22.1378	0.00112785
BGIBMGA012963-PA	Mitochondrial 39S ribosomal protein L44	Mitochondria/ribosomal proteins	8.6596	20235.4	0	1	12	18.0658	0.000637878
BGIBMGA013157-PA	60S acidic ribosomal protein P2	Mitochondria/ribosomal proteins	4.3668	11544.8	0	1	43	11.79	0.00350243
BGIBMGA013497-PA	Mitochondrial ribosomal protein S29	Mitochondria/ribosomal proteins	8.5164	43600.3	0	1	22	27.6741	0.00076342
BGIBMGA013923-PA	Mitochondrial ribosomal protein L24	Mitochondria/ribosomal proteins	9.8614	29423	0	1	19	30.5993	0.000596289
BGIBMGA014417-PA	Very long-chain specific acyl-CoA dehydrogenase, mitochondrial	Mitochondria/ribosomal proteins	7.7815	43083.4	0	1	18	33.445	0.00051684
BGIBMGA014607-PA	Translocase of inner mitochondrial membrane 8 homolog b	Mitochondria/ribosomal proteins	4.7918	10152.7	0	1	7	7.04	0.00095486
BGIBMGA002582-PA	Mitochondrial processing peptidase beta subunit	Mitochondria/ribosomal proteins	6.3509	46505.6	0	1	89	29.56	0.00289135
BGIBMGA003785-PA	Mitochondrial fission 1 protein	Mitochondria/ribosomal proteins	8.4385	16845.4	1.5e-07	1	16	11.6383	0.00132021
BGIBMGA004399-PA	30K lipoprotein precursor	Mitochondria/ribosomal proteins	5.7853	29232.9	2.97e-07	1	11	20.5888	0.000513071
BGIBMGA008477-PA	Mitochondrial ribosomal protein L17	Mitochondria/ribosomal proteins	10.4974	23218.8	4.28e-07	0.9999	8	19.18	0.000400509
BGIBMGA009974-PA	2-oxoglutarate dehydrogenase e1 mitochondrial	Mitochondria/ribosomal proteins	7.0795	118112	4.2e-07	1	40	67.5094	0.000568997
BGIBMGA013063-PA	Mitochondrial malate dehydrogenase	Mitochondria/ribosomal proteins	9.999	35254.6	4.06e-07	1	222	29.76	0.00716365
BGIBMGA013348-PA	Mitochondrial import receptor subunit tom40	Mitochondria/ribosomal proteins	7.4968	34148.5	4.05e-07	1	28	19.6054	0.0013715
BGIBMGA000107-PA	Mitochondrial import receptor subunit tom20 homolog	Mitochondria/ribosomal proteins	7.5135	17456.7	5.31e-07	0.9999	4	8.77667	0.000437624
BGIBMGA004013-PA	Mitochondrial ribosomal protein S17	Mitochondria/ribosomal proteins	9.8778	18442.3	1.83e-06	0.9999	2	17.0341	0.000112741
BGIBMGA007726-PA	Mitochondrial chaperone bcs1	Mitochondria/ribosomal proteins	8.4345	48476.5	3.35e-06	0.9999	6	26.4313	0.000217973
BGIBMGA012093-PA	Mitochondrial carrier homolog	Mitochondria/ribosomal proteins	9.1617	32932.6	4.34e-06	0.9999	3	18.66	0.000154376
BGIBMGA000106-PA	Mitochondrial import inner membrane translocase subunit tim10	Mitochondria/ribosomal proteins	6.7625	10621.1	5.32e-06	0.9998	4	9.2	0.000417445
BGIBMGA000977-PA	Mitochondrial single-stranded DNA-binding protein	Mitochondria/ribosomal proteins	7.5881	13842.8	6.05e-06	0.9998	5	10.22	0.000469728
BGIBMGA001500-PA	Mitochondrial ribosomal protein L2	Mitochondria/ribosomal proteins	10.7865	30854.6	6.54e-06	0.9998	4	20.6488	0.000185991
BGIBMGA001537-PA	28s ribosomal protein mitochondrial	Mitochondria/ribosomal proteins	7.7071	58566.3	6.78e-06	0.9998	4	28.4617	0.000134936
BGIBMGA009934-PA	Mitochondrial ribosomal protein S18a	Mitochondria/ribosomal proteins	10.8286	21774.4	9.42e-06	0.9998	5	17.9367	0.000267643
BGIBMGA012954-PA	28S ribosomal protein mitochondrial precursor	Mitochondria/ribosomal proteins	10.1896	32255.5	9.89e-06	0.9998	6	28.0612	0.000205292
BGIBMGA003645-PA	Lipoyltransferase mitochondrial	Mitochondria/ribosomal proteins	9.5011	46949.2	0.000118	0.9986	4	33.1812	0.000115604
BGIBMGA008675-PA	Mitochondrial ribosomal protein S26	Mitochondria/ribosomal proteins	9.57	24950.4	0.000119	0.9985	4	18.8959	0.000202981
BGIBMGA010789-PA	Mitochondrial 28S ribosomal protein S18c	Mitochondria/ribosomal proteins	10.1086	16263	0.000122	0.9985	4	13.18	0.000291009
BGIBMGA010593-PA	Mitochondrial ribosomal protein L38	Mitochondria/ribosomal proteins	9.5109	46862.8	0.000151	0.9978	6	29.8209	0.000192792
BGIBMGA011887-PA	Dihydroorotate mitochondrial	Mitochondria/ribosomal proteins	9.8746	31030	0.000218	0.997	5	24.775	0.000193226
BGIBMGA013765-PA	Mitochondrial 28S ribosomal protein S16 (MRP-S16), putative	Mitochondria/ribosomal proteins	10.7901	15208.5	0.000241	0.9967	5	8.87774	0.000539072
BGIBMGA013513-PA	Mitochondrial ribosomal protein S11	Mitochondria/ribosomal proteins	10.5804	18586.5	0.000261	0.9965	3	14.77	0.000194371
BGIBMGA000440-PA	39S ribosomal protein	Mitochondria/ribosomal proteins	10.0256	28827	0.000314	0.9958	5	21.3536	0.000223916
BGIBMGA006198-PA	28s ribosomal protein mitochondrial	Mitochondria/ribosomal proteins	9.8462	21781.6	0.00033	0.9957	4	18.1192	0.000211088
BGIBMGA007574-PA	Mmp37-like mitochondrial precursor	Mitochondria/ribosomal proteins	10.1149	110153	0.000631	0.9937	2	82.3756	2.31687e-05
BGIBMGA008620-PA	Mitochondria-associated granulocyte macrophage CSF signaling molecule	Mitochondria/ribosomal proteins	10.0091	13622	0.000658	0.9937	2	11.09	0.000172095
BGIBMGA008846-PA	NFU1 iron-sulfur cluster scaffold-like mitochondrial	Mitochondria/ribosomal proteins	5.2112	29960	0.000664	0.9937	2	18.4283	0.000103565
BGIBMGA010841-PA	Mitochondrial ribosomal protein S10	Mitochondria/ribosomal proteins	9.3666	19871.9	0.000691	0.9937	2	14.08	0.000135549
BGIBMGA010462-PA	Acylglycerol mitochondrial	Mitochondria/ribosomal proteins	9.243	46139.3	0.000745	0.9937	1	34.1985	2.79038e-05
BGIBMGA006275-PA	Mitochondrial ribosomal protein S24	Mitochondria/ribosomal proteins	9.5705	13498.6	0.00134275	0.9899	1	8.74394	0.000108717
BGIBMGA004975-PA	Mitochondrial ribosomal protein L37	Mitochondria/ribosomal proteins	10.1424	27482.8	0.00274727	0.9728	1	22.8386	4.09043e-05
BGIBMGA010248-PA	Mitochondrial glutamate carrier protein	Mitochondria/ribosomal proteins	9.9974	33474.2	0.00371794	0.9619	1	19.8867	4.64496e-05
BGIBMGA010118-PA	ATP synthase subunit s-like protein	Mitochondria/ribosomal proteins	6.3878	19937.5	0.0074479	0.9124	2	13.0267	0.000134523
BGIBMGA000897-PA	NADH-ubiquinone oxidoreductase 39 kDa subunit	NAD/NADH proteins	9.0575	45073.3	0	1	40	31.7112	0.00121133
BGIBMGA001152-PA	NADPH cytochrome b5 reductase	NAD/NADH proteins	6.9751	57508.8	0	1	18	25.4083	0.000680316
BGIBMGA001593-PA	NADH: ubiquinone oxidoreductase, mitochondrial	NAD/NADH proteins	9.6245	17901	0	1	8	12.24	0.000627658
BGIBMGA002818-PA	NADPH: thioredoxin reductase	NAD/NADH proteins	6.8903	49727.7	0	1	9	26.13	0.000330763
BGIBMGA003301-PA	NADH dehydrogenase 1 alpha subcomplex 2 variant 1	NAD/NADH proteins	10.4736	10102.2	0	1	14	8.85	0.00151914
BGIBMGA003562-PA	NADH dehydrogenase 1 alpha subcomplex subunit 5	NAD/NADH proteins	10.1599	13403.9	0	1	19	9.23	0.00197682
BGIBMGA003924-PA	NADH: ubiquinone reductase 23 kDa subunit precursor	NAD/NADH proteins	6.508	25005.8	0	1	16	17.8758	0.000859548
BGIBMGA003974-PA	NADH dehydrogenase	NAD/NADH proteins	8.9316	9742.56	0	1	3	8.74833	0.000329314
BGIBMGA004009-PA	NADH: ubiquinone dehydrogenase	NAD/NADH proteins	9.6301	21821.4	0	1	12	15.151	0.000760595
BGIBMGA004488-PA	NADH dehydrogenase	NAD/NADH proteins	9.6936	17406.3	0	1	16	15.28	0.00100557
BGIBMGA005462-PA	NADH dehydrogenase	NAD/NADH proteins	10.4464	14475.4	0	1	13	10.775	0.00115862
BGIBMGA005931-PA	NADH-ubiquinone oxidoreductase 75 kDa subunit, mitochondrial precursor	NAD/NADH proteins	8.4721	76553.9	0	1	92	50.53	0.00174845
BGIBMGA006859-PA	NADH: ubiquinone oxidoreductase esss, mitochondrial	NAD/NADH proteins	7.0286	16453.8	0	1	5	12.7764	0.000375816
BGIBMGA007160-PA	Isocitrate dehydrogenase (NAD+)	NAD/NADH proteins	6.4964	17190.1	0	1	7	11.03	0.000609448
BGIBMGA007161-PA	Isocitrate dehydrogenase (NAD+)	NAD/NADH proteins	6.2208	8279.91	0	1	19	6.356	0.00287068
BGIBMGA007267-PA	NADH dehydrogenase (ubiquinone) 1 beta subcomplex 10	NAD/NADH proteins	6.2635	18986.8	0	1	5	14.1567	0.000339175
BGIBMGA007586-PA	Isocitrate dehydrogenase (NAD+)	NAD/NADH proteins	8.1507	48967.8	0	1	177	36.86	0.0046114
BGIBMGA007881-PA	NADH dehydrogenase (ubiquinone) 1 beta subcomplex 8	NAD/NADH proteins	8.1866	19773.3	0	1	9	10.8	0.000800264
BGIBMGA007984-PA	NAD-dependent deacetylase sirtuin-5	NAD/NADH proteins	8.2272	29286	0	1	6	16.92	0.000340538
BGIBMGA008957-PA*	NADH-ubiquinone oxidoreductase 75 kDa subunit, mitochondrial precursor	NAD/NADH proteins	6.726	80980.8	0	1	92	52.9388	0.00166889
BGIBMGA009706-PA	NADH: ubiquinone dehydrogenase	NAD/NADH proteins	6.7274	20141.4	0	1	16	12.8158	0.00119891
BGIBMGA009987-PA	NADH: oxidoreductase subunit	NAD/NADH proteins	7.9491	14262.5	0	1	13	11.2665	0.00110807
BGIBMGA010351-PA	NADH-ubiquinone oxidoreductase subunit	NAD/NADH proteins	7.0894	12242.9	0	1	16	5.9135	0.0025983
BGIBMGA011131-PA	NADH-ubiquinone oxidoreductase fe-s protein 2	NAD/NADH proteins	6.1475	46647.6	0	1	20	25.1858	0.000762587
BGIBMGA011412-PA	Isocitrate dehydrogenase (NAD+)	NAD/NADH proteins	8.3489	42481.8	0	1	28	26.4267	0.00101749
BGIBMGA011870-PA	NADH dehydrogenase flavoprotein mitochondrial	NAD/NADH proteins	7.4231	27048.1	0	1	19	17.22	0.00105958
BGIBMGA012632-PA	NADH-ubiquinone oxidoreductase subunit	NAD/NADH proteins	10.0062	18620.4	0	1	24	13.12	0.00175668
BGIBMGA013451-PA	NADH dehydrogenase (ubiquinone) 1 alpha subcomplex, mitochondrial	NAD/NADH proteins	9.9631	9306.62	0	1	9	9.41	0.000918475
BGIBMGA014059-PA	NADH-ubiquinone oxidoreductase 42 kDa subunit	NAD/NADH proteins	6.5201	45898.3	0	1	45	29.7156	0.00145426
BGIBMGA014483-PA*	NADH dehydrogenase iron-sulfur protein, mitochondrial	NAD/NADH proteins	6.5334	30294.2	0	1	69	26.38	0.00251182
BGIBMGA003238-PA	NADH dehydrogenase 1 alpha subcomplex subunit 12	NAD/NADH proteins	9.2763	17238.1	0	1	13	11.83	0.00105529
BGIBMGA006013-PA	NADH dehydrogenase (ubiquinone) flavoprotein 1	NAD/NADH proteins	8.1148	51641	2.93e-07	1	54	30.9769	0.00167406
BGIBMGA007159-PA	Isocitrate dehydrogenase (NAD+)	NAD/NADH proteins	10.0488	13393	2.91e-07	1	44	12.486	0.0033841
BGIBMGA007502-PA	NADP transhydrogenase	NAD/NADH proteins	7.9108	117297	2.88e-07	1	106	42.404	0.00240057
BGIBMGA010687-PA	Isocitrate dehydrogenase (NAD+)	NAD/NADH proteins	7.9549	37826.6	4.16e-07	1	50	25.1033	0.00191273
BGIBMGA009845-PA	NADH dehydrogenase isoform 2	NAD/NADH proteins	7.565	21498.7	9.18e-06	0.9998	12	15.8673	0.000726117
BGIBMGA009182-PA	NADH dehydrogenase	NAD/NADH proteins	9.9629	11305.1	0.000121	0.9985	7	7.11833	0.000942936
BGIBMGA011323-PA	NADH: ubiquinone dehydrogenase	NAD/NADH proteins	10.8683	13796.1	0.000124	0.9985	3	9.775	0.000294284
BGIBMGA005439-PA	NADH-ubiquinone oxidoreductase fe-s protein 7	NAD/NADH proteins	9.829	25015.2	0.000322	0.9958	5	16.8567	0.000283651
BGIBMGA000117-PA	Conserved hypothetical protein	None	7.0864	147432	0	1	15	102.836	0.000140075
BGIBMGA000921-PA	Conserved hypothetical protein	None	8.1834	22085.9	0	1	9	13.5	0.000640211
BGIBMGA002416-PA	Conserved hypothetical protein	None	6.5102	8917.2	0	1	15	5.95	0.00242097
BGIBMGA002565-PA	Conserved hypothetical protein	None	4.731	26980.9	0	1	40	11.24	0.0034175
BGIBMGA002615-PA	Conserved hypothetical protein	None	8.9856	75611.7	0	1	10	31.4835	0.000305022
BGIBMGA002880-PA	Conserved hypothetical protein	None	8.7597	7880.87	0	1	5	5.52	0.000869852
BGIBMGA003344-PA	Conserved hypothetical protein	None	4.5893	51033.3	0	1	9	30.2183	0.000286013
BGIBMGA003458-PA	Conserved hypothetical protein	None	5.9425	78895.4	0	1	26	29.8783	0.000835663
BGIBMGA004060-PA	Conserved hypothetical protein	None	5.8651	111644	0	1	10	76.7588	0.000125108
BGIBMGA004827-PA	Conserved hypothetical protein	None	10.6208	30032.8	0	1	7	21.2341	0.000316577
BGIBMGA005145-PA	Conserved hypothetical protein	None	9.489	37865.7	0	1	10	26.1683	0.000366977
BGIBMGA005301-PA	Conserved hypothetical protein	None	3.9638	26787	0	1	25	19.31	0.00124329
BGIBMGA006177-PA	Conserved hypothetical protein	None	8.0443	13374.7	0	1	7	12.5467	0.000535777
BGIBMGA006334-PA	Conserved hypothetical protein	None	8.8725	40060.6	0	1	8	30.1917	0.000254459
BGIBMGA006536-PA	Conserved hypothetical protein	None	4.5258	8159.82	0	1	3	6.83667	0.000421397
BGIBMGA006856-PA	Conserved hypothetical protein	None	4.7267	2.00229e+06	0	1	17	632.63	2.58056e-05
BGIBMGA007964-PA	Conserved hypothetical protein	None	4.236	17136.2	0	1	7	8.931	0.000752683
BGIBMGA008090-PA	Conserved hypothetical protein	None	7.3318	31357.9	0	1	6	16.5854	0.000347408
BGIBMGA008110-PA	Conserved hypothetical protein	None	5.0174	56337.9	0	1	7	38.026	0.000176779
BGIBMGA008448-PA	Conserved hypothetical protein	None	8.4914	29269.3	0	1	7	21.5512	0.000311918
BGIBMGA009946-PA	Conserved hypothetical protein	None	6.675	121239	0	1	11	73.3472	0.00014402
BGIBMGA010684-PA	Conserved hypothetical protein	None	9.8041	14366.5	0	1	23	8.11833	0.00272067
BGIBMGA012410-PA	Conserved hypothetical protein	None	9.5708	9415.29	0	1	5	5.91	0.000812451
BGIBMGA012645-PA	Conserved hypothetical protein	None	7.8108	16043.8	0	1	15	14.6083	0.000986064
BGIBMGA012651-PA	Conserved hypothetical protein	None	9.023	21572.1	0	1	29	19.9383	0.00139677
BGIBMGA013894-PA	Conserved hypothetical protein	None	6.301	292616	0	1	37	174.534	0.000203581
BGIBMGA014605-PA	Conserved hypothetical protein	None	9.2418	24705.6	0	1	13	18.8283	0.000663049
BGIBMGA004291-PA	Conserved hypothetical protein	None	12.9159	13240.2	1.49e-07	1	3	11.3536	0.000253748
BGIBMGA010471-PA	Conserved hypothetical protein	None	4.7278	1.53887e+06	4.17e-07	1	122	841.309	0.000139258
BGIBMGA014202-PA	Conserved hypothetical protein	None	10.2962	12411	4.01e-07	1	28	10.65	0.00252478
BGIBMGA006333-PA	Conserved hypothetical protein	None	6.5414	96582.9	2.98e-06	0.9999	8	46.5567	0.000164998
BGIBMGA010164-PA	Conserved hypothetical protein	None	6.907	46327.4	4.1e-06	0.9999	7	31.8618	0.000210959
BGIBMGA009402-PA	Conserved hypothetical protein	None	5.0758	180472	1.42e-05	0.9997	3	86.2676	3.33855e-05
BGIBMGA012356-PA	Conserved hypothetical protein	None	9.4351	6510.26	1.66e-05	0.9997	4	6.33	0.000606653
BGIBMGA004754-PA	Conserved hypothetical protein	None	5.4121	69048.7	2.02e-05	0.9996	3	34.476	8.35305e-05
BGIBMGA007087-PA	Conserved hypothetical protein	None	10.0055	8017.18	2.11e-05	0.9996	4	6.04	0.000635717
BGIBMGA007875-PA	Conserved hypothetical protein	None	9.7397	216404	2.15e-05	0.9996	15	121.116	0.000118886
BGIBMGA004116-PA	Conserved hypothetical protein	None	4.4294	12792.3	7.93e-05	0.9995	5	11.11	0.00043197
BGIBMGA007640-PA	Conserved hypothetical protein	None	4.9315	33798.3	8.13e-05	0.9995	4	19.9743	0.000192214
BGIBMGA007965-PA	Conserved hypothetical protein	None	10.0583	26291.8	8.37e-05	0.9994	7	17.4099	0.000385883
BGIBMGA013514-PA	Conserved hypothetical protein	None	10.3043	24172.7	0.000109	0.9988	4	20.8571	0.00018395
BGIBMGA009978-PA	Conserved hypothetical protein	None	9.6602	78916.3	0.000165	0.9976	6	66.589	8.63216e-05
BGIBMGA007771-PA	Conserved hypothetical protein	None	7.3405	39131	0.000173	0.9975	2	14.2387	0.000134551
BGIBMGA009828-PA	Conserved hypothetical protein	None	9.8993	383994	0.000183	0.9974	18	286.076	6.02663e-05
BGIBMGA014112-PA	Conserved hypothetical protein	None	9.6268	15865.5	0.000198	0.9971	3	11.46	0.000250663
BGIBMGA012327-PA	Conserved hypothetical protein	None	7.9355	448795	0.000203	0.997	12	283.37	4.0545e-05
BGIBMGA001516-PA	Conserved hypothetical protein	None	5.1619	7237.61	0.000209	0.997	3	7.3675	0.000389862
BGIBMGA013038-PA	Conserved hypothetical protein	None	7.4399	495533	0.000231	0.9968	11	334.861	3.14449e-05
BGIBMGA012125-PA	Conserved hypothetical protein	None	9.8162	27175.4	0.000244	0.9966	2	21.6467	8.84248e-05
BGIBMGA007651-PA	Conserved hypothetical protein	None	4.507	22008.8	0.00029	0.9961	3	11.786	0.000243485
BGIBMGA013611-PA	Conserved hypothetical protein	None	10.7495	21502.3	0.000302	0.996	5	14.0367	0.000340706
BGIBMGA004288-PA	Conserved hypothetical protein	None	12.4457	12945.9	0.000306	0.9959	12	9.7	0.00118315
BGIBMGA000737-PA	Conserved hypothetical protein	None	10.7593	22094.3	0.000403	0.9946	3	19.5156	0.000146826
BGIBMGA003494-PA	Conserved hypothetical protein	None	4.6244	36781.6	0.000473	0.9941	1	24.9773	3.82208e-05
BGIBMGA000797-PA	Conserved hypothetical protein	None	9.8432	17193.8	0.000517	0.9937	1	6.34833	0.000150318
BGIBMGA002787-PA	Conserved hypothetical protein	None	5.585	7893.43	0.00054	0.9937	2	5.03	0.00037943
BGIBMGA009186-PA	Conserved hypothetical protein	None	9.1042	6303.08	0.000675	0.9937	4	4.776	0.000799218
BGIBMGA014174-PA	Conserved hypothetical protein	None	9.8478	132162	0.000828	0.9929	8	86.0071	8.86902e-05
BGIBMGA009368-PA	Conserved hypothetical protein	None	9.5363	28103	0.0010306	0.9924	1	21.2651	4.4816e-05
BGIBMGA009731-PA	Conserved hypothetical protein	None	7.6725	18211	0.00104915	0.9924	2	14.9	0.000127922
BGIBMGA011183-PA	Conserved hypothetical protein	None	5.0496	9532.75	0.00106184	0.992	3	6.26	0.000456534
BGIBMGA002453-PA	Conserved hypothetical protein	None	9.7281	7599.66	0.00106817	0.9922	3	4.35	0.000657121
BGIBMGA008357-PA	Conserved hypothetical protein	None	11.9609	14630.2	0.00112756	0.9918	1	8.38532	0.000113584
BGIBMGA001446-PA	Conserved hypothetical protein	None	6.6967	9770.01	0.00120083	0.9912	2	4.83	0.000394147
BGIBMGA011347-PA	Conserved hypothetical protein	None	10.8463	23771.6	0.00136649	0.9899	2	11.1611	0.000170345
BGIBMGA007049-PA	Conserved hypothetical protein	None	10.0853	128748	0.00138269	0.9894	4	38.7283	9.81335e-05
BGIBMGA009259-PA	Conserved hypothetical protein	None	4.5379	22161.9	0.0015208	0.9887	1	11.1583	8.50902e-05
BGIBMGA002310-PA	Conserved hypothetical protein	None	11.4729	165656	0.0016096	0.9879	9	144.548	5.90687e-05
BGIBMGA007051-PA	Conserved hypothetical protein	None	7.0299	30715.7	0.00166915	0.9868	1	20.7033	4.57724e-05
BGIBMGA008558-PA	Conserved hypothetical protein	None	10.3847	58719	0.00199777	0.9491	6	28.3318	0.000193021
BGIBMGA011589-PA	Conserved hypothetical protein	None	4.0914	12161.7	0.00210869	0.9812	2	10.4891	0.000179665
BGIBMGA008806-PA	Conserved hypothetical protein	None	7.9776	215550	0.00239933	0.9783	8	131.198	5.72863e-05
BGIBMGA005860-PA	Conserved hypothetical protein	None	4.485	26683.4	0.00253709	0.9762	4	8.92	0.000420386
BGIBMGA011005-PA	Conserved hypothetical protein	None	7.6725	84311.6	0.00284971	0.9721	4	36.5219	0.000102243
BGIBMGA008413-PA	Conserved hypothetical protein	None	8.9631	245149	0.00297596	0.9709	6	170.566	3.27981e-05
BGIBMGA009003-PA	Conserved hypothetical protein	None	8.1048	271148	0.00322139	0.9699	6	203.968	2.73987e-05
BGIBMGA003526-PA	Conserved hypothetical protein	None	6.753	58974.3	0.00335833	0.9679	3	27.6876	0.000100712
BGIBMGA004494-PA	Conserved hypothetical protein	None	9.8062	24832.8	0.00338255	0.9668	2	24.8138	7.4832e-05
BGIBMGA000956-PA	Conserved hypothetical protein	None	4.2797	64950.2	0.00355981	0.9637	3	27.0783	0.000102531
BGIBMGA013949-PA	Conserved hypothetical protein	None	5.8193	196632	0.00388727	0.9597	12	84.8834	0.000130289
BGIBMGA006239-PA	Conserved hypothetical protein	None	6.5117	9992.86	0.00403891	0.9566	2	5.42	0.000338981
BGIBMGA005595-PA	Conserved hypothetical protein	None	5.5696	40175.4	0.00437207	0.9514	7	23.86	0.000268043
BGIBMGA005428-PA	Conserved hypothetical protein	None	4.3134	42666.3	0.00458638	0.9495	1	23.445	3.88919e-05
BGIBMGA000759-PA	Conserved hypothetical protein	None	10.3425	9072.36	0.00465991	0.9484	5	6.37	0.000714886
BGIBMGA006935-PA	Conserved hypothetical protein	None	7.044	154541	0.00469733	0.9477	5	94.4956	4.81553e-05
BGIBMGA000417-PA	Conserved hypothetical protein	None	7.1001	90942.1	0.00500749	0.9424	3	35.2	7.71309e-05
BGIBMGA009207-PA	Conserved hypothetical protein	None	8.8611	112056	0.00521338	0.9417	5	74.3185	6.08415e-05
BGIBMGA000316-PA	Conserved hypothetical protein	None	6.7065	51221.5	0.00525571	0.9403	3	26.795	0.000101099
BGIBMGA013490-PA	Conserved hypothetical protein	None	4.4678	30407.5	0.00565409	0.9344	5	20.2036	0.00022207
BGIBMGA007833-PA	Conserved hypothetical protein	None	10.0427	61934.6	0.00574769	0.9334	6	36.7521	0.000146336
BGIBMGA001470-PA	Conserved hypothetical protein	None	5.2237	213406	0.0063397	0.9267	5	119.042	3.73787e-05
BGIBMGA010228-PA	Conserved hypothetical protein	None	9.4382	63920.9	0.00639123	0.9261	4	48.6295	7.3153e-05
BGIBMGA008575-PA	Conserved hypothetical protein	None	8.286	93686.7	0.0065462	0.9255	3	46.8426	5.69208e-05
BGIBMGA004128-PA	Conserved hypothetical protein	None	4.7402	308652	0.0067566	0.9232	6	223.313	2.38203e-05
BGIBMGA005942-PA	Conserved hypothetical protein	None	9.5545	42913.4	0.00691953	0.9206	2	11.9863	0.000147513
BGIBMGA009661-PA	Conserved hypothetical protein	None	7.7681	122365	0.00726797	0.9152	3	87.6504	3.00814e-05
BGIBMGA009491-PA	Conserved hypothetical protein	None	8.817	54614.8	0.00769378	0.9091	2	30.4107	5.74155e-05
BGIBMGA013398-PA	Conserved hypothetical protein	None	8.2194	59312.6	0.0078822	0.908	1	35.5081	2.45569e-05
BGIBMGA007182-PA	Conserved hypothetical protein	None	10.9812	59500.3	0.00817508	0.9059	2	50.5576	3.44142e-05
BGIBMGA004446-PA	Conserved hypothetical protein	None	8.6216	121483	0.00862688	0.9039	3	79.6238	3.27049e-05
BGIBMGA008114-PA	Conserved hypothetical protein	None	8.8317	200422	0.00882274	0.9029	8	127.914	5.42284e-05
BGIBMGA008811-PA	Conserved hypothetical protein	None	6.3924	135059	0.00895473	0.9015	5	92.9416	4.65736e-05
BGIBMGA010015-PA	Conserved hypothetical protein	None	4.9728	59522.5	0.0098452	0.8942	2	28.9807	5.92613e-05
BGIBMGA000102-PA	Enolase-phosphatase e-1	Others	4.8351	86915.3	0	1	9	58.4377	0.000147898
BGIBMGA000397-PA	RGS-GAIP interacting protein GIPC	Others	6.3786	25078.4	0	1	7	17.976	0.000373955
BGIBMGA000516-PA	IGF2 mRNA binding protein	Others	9.8973	51160.4	0	1	17	31.0854	0.000525178
BGIBMGA000612-PA	Paramyosin	Others	4.9207	60235.3	0	1	8	44.8212	0.000171404
BGIBMGA000613-PA	Paramyosin CG5939-PC, isoform C	Others	9.0506	76742.9	0	1	9	56.6452	0.000152579
BGIBMGA000648-PA	IDGF like protein	Others	6.9555	43678.6	0	1	24	27.8267	0.000828256
BGIBMGA000691-PA	Pericardine	Others	8.4794	125746	0	1	7	21.8346	0.00030787
BGIBMGA000710-PA	Vamp-associated protein	Others	8.0959	27801.7	0	1	4	18.2919	0.000209999
BGIBMGA000743-PA	Flotillin-1	Others	5.6706	46591.6	0	1	15	32.2159	0.000447132
BGIBMGA000903-PA	Dendritic cell protein	Others	5.8146	44194.7	0	1	6	27.1031	0.000212592
BGIBMGA001009-PA	Pentatricopeptide repeat domain 3	Others	6.0573	91649.2	0	1	24	56.7733	0.000405958
BGIBMGA001044-PA	Apoptosis-linked protein 2	Others	4.7805	19903.6	0	1	7	13.7183	0.000490017
BGIBMGA001107-PA	DNA supercoiling factor	Others	4.2399	37994.1	0	1	19	23.9885	0.000760615
BGIBMGA001319-PA	Calmodulin	Others	3.9623	8392.79	0	1	6	6.71	0.000858703
BGIBMGA001347-PA	Fibroin p25	Others	7.4737	25131.9	0	1	3	13.9375	0.000206705
BGIBMGA001811-PA	Oxysterol binding protein	Others	8.0525	69301	0	1	7	45.1669	0.00014883
BGIBMGA001953-PA	Heterogeneous nuclear ribonucleoprotein K	Others	9.2866	8118.86	0	1	8	8.12	0.000946125
BGIBMGA002423-PA	CDGSH iron sulfur domain-containing protein 2-like protein	Others	9.4628	14254.9	0	1	38	10.81	0.00337577
BGIBMGA002493-PA	Proliferation-associated protein 2G4	Others	7.4978	42109.8	0	1	15	31.02	0.00046437
BGIBMGA002570-PA	Ribophorin	Others	8.82	52864.3	0	1	20	33.3269	0.000576302
BGIBMGA002604-PA	C3 and PZP-like alpha-2-macroglobulin domain-containing protein 8	Others	5.0222	47665.4	0	1	7	16.4683	0.00040819
BGIBMGA002675-PA	Leucine-rich repeat-containing protein	Others	4.8073	77443.1	0	1	9	37.5087	0.000230422
BGIBMGA002840-PA	Translational activator GCN1	Others	7.2276	285156	0	1	6	194.882	2.95662e-05
BGIBMGA003311-PA	Regulator of G-protein signaling 7	Others	5.4302	26884.2	0	1	38	17.0775	0.00213685
BGIBMGA003361-PA	Karyopherin beta 3	Others	4.4036	112736	0	1	8	49.9093	0.00015393
BGIBMGA003490-PA	Golgi phosphoprotein 3	Others	6.086	32508.2	0	1	5	23.04	0.000208402
BGIBMGA003688-PA	Placental protein 11	Others	5.9206	39600.4	0	1	7	16.93	0.000397059
BGIBMGA003985-PA	Transitional endoplasmic reticulum ATPase TER94	Others	5.1207	84376.6	0	1	14	54.2948	0.000247619
BGIBMGA004023-PA	Cyclin-related protein FAM58A	Others	6.9873	28237.6	0	1	7	17.422	0.000385846
BGIBMGA004056-PA	Pentatricopeptide repeat domain 2	Others	6.0554	28414.8	0	1	14	20.8943	0.000643449
BGIBMGA004249-PA	Acyl-activating enzyme 13	Others	9.4727	46704.1	0	1	6	28.2291	0.000204112
BGIBMGA004416-PA	Bullous pemphigoid antigen 1, isoforms 6/9/10	Others	6.546	168600	0	1	11	109.758	9.62433e-05
BGIBMGA004547-PA	Twitchin-like	Others	6.4062	788524	0	1	25	490.284	4.89674e-05
BGIBMGA004806-PA	Apolipoprotein D-like	Others	4.9062	315273	0	1	19	101.81	0.000179216
BGIBMGA004824-PA*	Electron-transfer-flavoprotein beta polypeptide	Others	8.9597	27222.3	0	1	56	26.356	0.00204044
BGIBMGA004905-PA	Peroxisome assembly factor-2	Others	9.4451	84764.8	0	1	8	61.55	0.000124818
BGIBMGA005318-PA	Leucine-rich repeat-containing protein 15	Others	4.4783	46478.8	0	1	17	24.0273	0.000679451
BGIBMGA005466-PA	Alpha gamma epsilon	Others	7.3556	104023	0	1	8	63.0286	0.00012189
BGIBMGA005468-PA	Eukaryotic translation initiation factor 3 subunit	Others	6.7802	174139	0	1	7	111.315	6.03894e-05
BGIBMGA005559-PA	Armet-like protein	Others	8.3845	19913.1	0	1	7	17.641	0.000381057
BGIBMGA005769-PA	Translocon-associated protein subunit beta	Others	7.8056	16380	0	1	18	8.68742	0.00198974
BGIBMGA005999-PA	Tetratricopeptide repeat protein 14	Others	10.0664	127655	0	1	5	98.8051	4.85965e-05
BGIBMGA006158-PA*	Prohibitin protein WPH	Others	6.9798	30062.8	0	1	363	22.2491	0.0156678
BGIBMGA006426-PA	Modifier of MDG4	Others	4.4853	38015.1	0	1	6	13.3183	0.000432629
BGIBMGA006497-PA	Renin receptor	Others	4.7287	37192.4	0	1	22	17.8783	0.00118171
BGIBMGA006603-PA	Sarco(endo)plasmic reticulum-type calcium ATPase	Others	5.2334	104564	0	1	2	58.34	3.29214e-05
BGIBMGA006613-PA	Cellulosome anchoring protein, cohesin region	Others	4.0173	163201	0	1	12	56.7746	0.000202974
BGIBMGA006655-PA	Integrin alpha-PS2	Others	4.8712	127132	0	1	8	48.9713	0.000156878
BGIBMGA006699-PA	Novel protein vertebrate solute carrier family member 35	Others	10.1283	34805.1	0	1	13	22.5583	0.000553415
BGIBMGA006789-PA	Malectin precursor	Others	5.2073	29808.7	0	1	8	20.77	0.000369886
BGIBMGA006806-PA	NIF3-like protein	Others	6.4226	29915.8	0	1	10	16.392	0.000585845
BGIBMGA006937-PA	Troponin C	Others	4.0244	17220.3	0	1	4	13.4234	0.000286162
BGIBMGA006941-PA	Thioredoxin domain-containing protein 4	Others	5.9175	39242.9	0	1	14	30.6797	0.00043822
BGIBMGA007010-PA	Charged multivesicular body protein 6-A	Others	5.1612	23765.3	0	1	3	18.6095	0.00015481
BGIBMGA007092-PA	Calponin transgelin	Others	6.7776	19412.3	0	1	18	12.8257	0.00134774
BGIBMGA007314-PA	Bullous pemphigoid antigen 1, isoforms 6/9/11	Others	6.7516	70589.8	0	1	3	50.137	5.74616e-05
BGIBMGA007390-PA	Microsomal triglyceride transfer protein large subunit	Others	7.8589	87549.9	0	1	7	56.3305	0.000119335
BGIBMGA007503-PA	Synaptotagmin, putative	Others	4.7255	74415.3	0	1	21	36.125	0.000558246
BGIBMGA007639-PA	Surfeit 4-like protein	Others	9.9171	27456.5	0	1	7	12.29	0.000546966
BGIBMGA008050-PA	Calponin transgelin	Others	8.4509	20731.3	0	1	53	17.8082	0.00285806
BGIBMGA008137-PA	Adrenodoxin	Others	4.8641	15660.3	0	1	7	10.2083	0.000658503
BGIBMGA008154-PA	Dynamin	Others	8.9637	136436	0	1	13	95.9925	0.000130053
BGIBMGA008221-PA	Promoting protein	Others	8.1389	17111.3	0	1	10	13.37	0.000718262
BGIBMGA008312-PA	Prohibitin	Others	10.2851	33155	0	1	162	29.2348	0.00532143
BGIBMGA008415-PA	Mitochondrial oxodicarboxylate carrier	Others	9.7777	29120.6	0	1	10	19.2283	0.000499428
BGIBMGA008554-PA	Riken cDNA isoform CRA_a	Others	10.1107	45371.8	0	1	19	34.2565	0.000532629
BGIBMGA008847-PA	Protein Ly-6/neurotoxin superfamily member 1	Others	8.3436	17859.5	0	1	19	13.44	0.00135759
BGIBMGA009027-PA	Arylphorin alpha subunit precursor	Others	6.1756	82753.3	0	1	7	47.2443	0.000142286
BGIBMGA009028-PA	Arylphorin precursor	Others	5.8444	83396.8	0	1	17	53.7266	0.00030386
BGIBMGA009375-PA	Protein Kr-h2	Others	9.5265	17878.1	0	1	12	6.4408	0.00178919
BGIBMGA009409-PA	Cleavage and polyadenylation specificity	Others	9.2396	71655.1	0	1	9	30.4681	0.000283669
BGIBMGA009563-PA	Ancient conserved domain protein 2 (cyclin M2)	Others	5.4676	79767.9	0	1	13	41.3341	0.00030203
BGIBMGA009624-PA	Syntaxin-17	Others	7.033	21480.5	0	1	6	10.47	0.000550325
BGIBMGA009698-PA	Nascent polypeptide associated complex protein alpha subunit	Others	4.5037	26082	0	1	6	14.2	0.000405768
BGIBMGA009874-PA	Pheromone-degrading enzyme 2	Others	6.9904	61578.7	0	1	29	24.176	0.00115193
BGIBMGA009900-PA	Annexin X	Others	4.5739	44654.3	0	1	17	29.62	0.000551161
BGIBMGA009992-PA	EH domain-containing protein 1	Others	7.7692	50135.2	0	1	23	39.8917	0.000553682
BGIBMGA010068-PA	Soluble NSF attachment protein	Others	6.3103	33100.6	0	1	13	24.0408	0.000519288
BGIBMGA010476-PA	Scavenger receptor class B member 3	Others	4.775	55939.2	0	1	5	26.2712	0.00018277
BGIBMGA010538-PA	Bicoid stability factor	Others	5.6991	210160	0	1	81	125.873	0.000617968
BGIBMGA010701-PA	Sideroflexin isoform CRA_a	Others	9.1756	35324.5	0	1	44	18.6627	0.00226409
BGIBMGA010751-PA	Transcription factor BTF3	Others	9.9209	19040.7	0	1	6	14.009	0.000411299
BGIBMGA010959-PA	Glycoprotein 25L	Others	6.6285	25024.2	0	1	11	12.7558	0.000828134
BGIBMGA010978-PA	Golden goal	Others	5.2247	193714	0	1	11	130.662	8.08457e-05
BGIBMGA011133-PA	Cleavage stimulation factor	Others	7.9919	86367.2	0	1	4	54.4922	7.0492e-05
BGIBMGA011375-PA	Sorting and assembly machinery component 50 homolog ( cerevisiae)	Others	7.0232	50669.3	0	1	6	26.38	0.000218419
BGIBMGA011482-PA	Munc13-4	Others	5.7402	183251	0	1	8	107.139	7.17062e-05
BGIBMGA011599-PA	Signal sequence receptor	Others	4.1981	30819.3	0	1	16	9.93166	0.00154708
BGIBMGA011743-PA	FKbp associated protein	Others	7.8932	62422.5	0	1	6	36.0102	0.000160007
BGIBMGA011786-PA	Ganglioside-induced differentiation-associated-protein	Others	6.3723	33583.3	0	1	77	23.8983	0.00309412
BGIBMGA011884-PA	Neighbor of COX4	Others	4.8509	24148.5	0	1	5	11.2803	0.00042566
BGIBMGA011920-PA	Cleavage and polyadenylation specificity factor subunit 4	Others	7.908	42622	0	1	7	25.03	0.000268566
BGIBMGA012159-PA	Adducin	Others	4.9015	139250	0	1	32	82.4398	0.000372758
BGIBMGA012203-PA	Translocon-associated delta subunit	Others	5.7504	15989	0	1	14	8.45	0.00159106
BGIBMGA012838-PA	Flotillin isoform d	Others	5.3046	26347.9	0	1	13	23.5315	0.000530528
BGIBMGA012859-PA	NIPSNAP protein	Others	9.5363	18700	0	1	28	12.2586	0.00219347
BGIBMGA012922-PA	Coatomer, gamma-subunit	Others	5.2435	91932.4	0	1	8	46.9275	0.000163711
BGIBMGA012935-PA	Clathrin heavy chain	Others	5.3386	191865	0	1	13	108.865	0.000114675
BGIBMGA013108-PA	Apolipophorin III	Others	10.5218	27568.7	0	1	11	23.2624	0.0004541
BGIBMGA013328-PA	EBNA2 binding protein p100	Others	8.1045	96579.5	0	1	47	72.2071	0.000625075
BGIBMGA013341-PA	Apolipophorins precursor	Others	9.4737	63011.4	0	1	38	44.4654	0.000820683
BGIBMGA013342-PA	Apolipophorins precursor	Others	7.1715	290103	0	1	247	210.1	0.00112898
BGIBMGA013448-PA	Secreted protein acidic and rich in cysteine	Others	4.6011	37358.2	0	1	9	22.9764	0.000376163
BGIBMGA013498-PA	Ribophorin II	Others	9.0396	68006.4	0	1	17	35.2983	0.000462497
BGIBMGA013504-PA	Coiled-coil-helix-coiled-coil-helix domain-containing	Others	5.8362	18259.8	0	1	9	11.59	0.000745716
BGIBMGA013544-PA	Nodal modulator 2	Others	7.7199	111277	0	1	18	63.8487	0.000270729
BGIBMGA013589-PA	Tetratricopeptide repeat protein 35-b	Others	6.656	42590.6	0	1	13	21.975	0.000568105
BGIBMGA013637-PA	Cell cycle progression	Others	7.6033	58486.2	0	1	8	30.8738	0.000248837
BGIBMGA013693-PA	Immature colon carcinoma transcript 1 protein	Others	10.6502	22955	0	1	6	19.0768	0.000302038
BGIBMGA013777-PA	Receptor expression enhancing protein isoform 2	Others	7.2717	20213.8	0	1	6	7.5675	0.000761401
BGIBMGA013893-PA	Apolipophorins	Others	7.0974	165047	0	1	15	107.335	0.000134204
BGIBMGA014083-PA	Metaxin 1	Others	6.412	36585.4	0	1	5	22.6571	0.000211924
BGIBMGA014221-PA	Saposin isoform 1	Others	5.6265	40516.4	0	1	19	24.0666	0.000758147
BGIBMGA001806-PA	Cleavage and polyadenylation specificity factor subunit 5	Others	9.0014	25978.8	0	1	8	12.91	0.000595084
BGIBMGA002644-PA	14-3-3 zeta	Others	4.9799	35477.2	0	1	23	26.17	0.000843992
BGIBMGA004061-PA	210 kDa protein	Others	9.2329	200784	1.49e-07	1	26	84.3709	0.000295934
BGIBMGA004396-PA	30K protein	Others	6.9332	29395.3	2.97e-07	0.9999	7	17.9125	0.000375243
BGIBMGA004932-PA	Fast myosin heavy chain	Others	6.0932	101071	2.95e-07	1	32	66.7166	0.000460607
BGIBMGA005612-PA	Globin 1	Others	9.3445	20203.9	2.94e-07	1	43	13.2	0.0031283
BGIBMGA008199-PA	Thioredoxin domain-containing protein 1	Others	4.9532	28616	2.86e-07	1	8	17.3288	0.000443339
BGIBMGA009864-PA	B-cell receptor-associated protein 31	Others	8.9153	25590.1	4.21e-07	1	10	14.63	0.000656402
BGIBMGA010130-PA	Annexin IX-A	Others	4.7408	35892.6	4.2e-07	1	108	33.91	0.00305851
BGIBMGA011792-PA	Signal transduction protein p25, putative	Others	9.8671	22265.9	4.12e-07	1	34	24.0483	0.00135771
BGIBMGA012137-PA	Macrophage MHC class I receptor 2	Others	4.3384	67478.6	4.1e-07	1	29	26.3048	0.00105871
BGIBMGA013260-PA	Phosphatidylethanolamine-binding protein	Others	5.318	20719.1	4.05e-07	1	52	17.3442	0.00287915
BGIBMGA013996-PA	Maternal protein exuperantia	Others	8.2084	42805.3	4.02e-07	1	26	25.8921	0.00096432
BGIBMGA001416-PA	DmX-like protein 1	Others	6.0992	330678	7.95e-07	0.9999	8	142.098	5.40598e-05
BGIBMGA003741-PA	Interferon gamma inducible protein 30	Others	7.5404	52652.4	1.71e-06	0.9999	5	34.0818	0.00014087
BGIBMGA004828-PA	LysM and putative peptidoglycan-binding domain-containing protein	Others	8.9827	17812.6	2.09e-06	0.9999	4	15.4273	0.000248967
BGIBMGA005521-PA	Huntingtin interacting protein 1	Others	4.7459	169876	2.47e-06	0.9999	4	114.195	3.36343e-05
BGIBMGA009045-PA	Chloride intracellular channel isoform 1	Others	6.9359	30113.6	3.48e-06	0.9999	4	18.33	0.000209541
BGIBMGA009139-PA	Cathepsin l	Others	6.4644	55279.3	3.73e-06	0.9999	5	29.6244	0.000162066
BGIBMGA011426-PA	LETM1 and EF-hand domain-containing protein	Others	5.4933	63980.6	4.22e-06	0.9999	5	51.6482	9.29578e-05
BGIBMGA000622-PA	BmKettin	Others	6.145	543935	5.56e-06	0.9998	10	312.032	3.07701e-05
BGIBMGA000798-PA	RNA-binding protein Nova-1	Others	10.2067	15598	5.81e-06	0.9998	2	9.50069	0.000202117
BGIBMGA004557-PA	Transcriptional activator protein Pur-alpha	Others	9.9733	28254.7	7.99e-06	0.9998	8	23.8665	0.000321832
BGIBMGA000692-PA	Dynein heavy chain axonemal-like	Others	5.8151	316872	1.11e-05	0.9997	17	194.05	8.41045e-05
BGIBMGA001096-PA	Teneurin-3	Others	6.1601	330261	1.14e-05	0.9997	10	191.342	5.01733e-05
BGIBMGA001175-PA	Apoptosis inhibitor 5	Others	5.0231	53158.4	1.18e-05	0.9997	3	35.1983	8.18245e-05
BGIBMGA002412-PA	BCL-6 corepressor	Others	9.7064	234462	1.25e-05	0.9997	10	152.438	6.29781e-05
BGIBMGA008848-PA	Ly-6 neurotoxin superfamily member 1	Others	5.1952	14816	1.39e-05	0.9997	5	10.1823	0.000471419
BGIBMGA010067-PA	Phosphatidylinositol-binding clathrin assembly protein	Others	4.6278	35720	1.46e-05	0.9997	4	10.47	0.000366773
BGIBMGA010671-PA	Eukaryotic translation initiation factor 3 subunit k	Others	5.9466	24702	1.49e-05	0.9997	5	18.02	0.000266379
BGIBMGA003573-PA	Guanylate-binding protein	Others	6.3689	85653.1	1.7e-05	0.9997	4	56.3586	6.81371e-05
BGIBMGA000404-PA	SH3 and cysteine-rich domain-containing protein 2	Others	9.869	53736.8	1.74e-05	0.9996	4	38.0041	0.000101035
BGIBMGA002361-PA	WD repeat domain 61	Others	6.1616	52255.9	1.84e-05	0.9996	4	32.0853	0.000119673
BGIBMGA003788-PA	Long-chain-fatty-acid--CoA ligase 3	Others	8.7736	79007.9	1.93e-05	0.9996	5	50.4718	9.50959e-05
BGIBMGA005570-PA	Lethal giant larvae homolog 1	Others	6.8752	37937.3	2.06e-05	0.9996	3	19.6083	0.000146866
BGIBMGA006891-PA	Guanylate cyclase	Others	8.6109	147324	2.24e-05	0.9996	8	88.1386	8.71294e-05
BGIBMGA012814-PA	Splicing factor, arginine/serine-rich 8	Others	6.6921	102813	7.73e-05	0.9537	6	70.1529	7.83307e-05
BGIBMGA002917-PA	Receptor targeting protein lin-7	Others	8.829	21778	7.78e-05	0.9995	3	16.6967	0.00017246
BGIBMGA003158-PA	ATP synthase mitochondrial F1 complex assembly factor 2	Others	6.0983	28318.9	7.83e-05	0.9995	3	15.7134	0.000183252
BGIBMGA004377-PA	Der1-like domain member 1	Others	9.165	28887.3	7.98e-05	0.9995	4	8.21909	0.000467125
BGIBMGA003578-PA	Leucine rich protein	Others	7.8907	98078.9	8.25e-05	0.9994	4	64.7567	5.92829e-05
BGIBMGA008347-PA	Erythrocyte membrane-associated giant protein antigen 332	Others	4.5161	49981	8.43e-05	0.9994	3	25.7527	0.000111803
BGIBMGA012129-PA	Spinophilin	Others	5.9144	166719	8.49e-05	0.9994	2	96.8718	1.98147e-05
BGIBMGA005130-PA	Lacunin	Others	4.4819	93348.5	8.64e-05	0.9993	3	48.4974	5.93626e-05
BGIBMGA010576-PA	Numb protein	Others	10.3425	43426	9.05e-05	0.9992	7	27.575	0.000243584
BGIBMGA006476-PA	Cleavage stimulation factor 64-kDa subunit	Others	7.1856	69037.1	9.82e-05	0.999	4	37.2283	0.000103078
BGIBMGA012437-PA	Coatomer subunit epsilon	Others	4.9045	33230.3	9.92e-05	0.999	4	15.23	0.000251965
BGIBMGA004412-PA	Plectin-1	Others	6.3962	87279	0.0001	0.9989	6	59.0105	9.75345e-05
BGIBMGA011982-PA	Megalin, isoform A	Others	4.9304	479381	0.000101	0.9989	6	280.004	2.05553e-05
BGIBMGA009749-PA	Bromodomain adjacent to zinc finger domain protein 2B	Others	6.8989	272578	0.000103	0.9989	11	156.522	6.74147e-05
BGIBMGA005519-PA	Flightless-I protein	Others	5.4729	153216	0.000106	0.9988	3	77.3795	3.71867e-05
BGIBMGA006513-PA	Farnesoic acid o-methyltransferase	Others	7.7011	24675.3	0.000108	0.9984	3	10.326	0.000278553
BGIBMGA002264-PA	F-actin bundling protein	Others	8.9004	24420.6	0.000111	0.9987	3	14.6575	0.000196296
BGIBMGA007401-PA	Nucleolar pre-ribosomal-associated protein 1	Others	7.9549	140335	0.000113	0.9987	39	85.4613	0.000437668
BGIBMGA001318-PA	Calmodulin 2-like	Others	3.8308	8174.84	0.000116	0.9986	6	4.78	0.00120373
BGIBMGA011576-PA	Monocarboxylate transporter	Others	5.2877	82270.9	0.000127	0.9984	4	26.7751	0.000143235
BGIBMGA004847-PA	Protein SEC13-like protein	Others	4.5791	34691.4	0.000131	0.9983	3	17.466	0.000164666
BGIBMGA009220-PA	Lethal k09913	Others	9.6774	31261	0.000136	0.9982	3	15.556	0.000184865
BGIBMGA007296-PA	Piggybac transposable element-derived protein 3	Others	6.4627	61270.5	0.000138	0.9981	2	31.6288	6.06087e-05
BGIBMGA009374-PA	Protein Kr-h2	Others	8.7235	13474.8	0.00014	0.9981	4	7.43	0.000516012
BGIBMGA012100-PA	Protein ELYS	Others	5.3128	273959	0.000146	0.9979	7	150.067	4.47008e-05
BGIBMGA001646-PA	Sec-23 interacting protein p125	Others	4.7324	266254	0.000156	0.9977	10	126.759	7.55851e-05
BGIBMGA002148-PA	Dynein heavy chain	Others	5.9721	355735	0.000158	0.9977	7	202.084	3.3188e-05
BGIBMGA000374-PA	Sentrin/SUMO-specific protease(SENP7)	Others	7.1768	76106.3	0.00016	0.9976	4	54.3024	7.05686e-05
BGIBMGA003759-PA	Transcription elongation factor Spt5	Others	5.5578	111197	0.000163	0.9976	4	70.2246	5.45684e-05
BGIBMGA003466-PA	FUN14 domain-containing protein 2	Others	9.8871	19154.9	0.00017	0.9975	2	16.668	0.000114941
BGIBMGA008892-PA	Iron-sulfur cluster assembly 2, mitochondrial-like	Others	6.4945	16163.8	0.000181	0.9974	4	13.6768	0.000280131
BGIBMGA012554-PA	Basic fgf-repressed zic-binding protein	Others	4.7328	21420.5	0.000186	0.9974	3	13.3	0.00021605
BGIBMGA006038-PA	Dedicator of cytokinesis protein 2	Others	7.3142	211337	0.000195	0.9971	8	120.968	6.33245e-05
BGIBMGA003852-PA	Vacuolar protein sorting-associated protein	Others	6.3034	417639	0.0002	0.9971	10	196.313	4.87758e-05
BGIBMGA004546-PA	Projectin	Others	5.5963	247696	0.000212	0.997	11	169.436	6.21578e-05
BGIBMGA004464-PA	30K protein	Others	6.6878	29707.6	0.000228	0.9968	4	21.4567	0.000178451
BGIBMGA008009-PA	Ganglioside induced differentiation associated protein	Others	9.354	22795.3	0.000255	0.9965	3	12.8483	0.000223443
BGIBMGA013376-PA	63 kDa sperm flagellar membrane protein	Others	4.976	524193	0.000265	0.9964	10	190.232	5.02995e-05
BGIBMGA007482-PA	Coiled-coil domain-containing protein 47	Others	5.5914	53021.2	0.000272	0.9964	2	26.5618	7.20479e-05
BGIBMGA007895-PA	Will die slowly	Others	7.423	32404.4	0.000287	0.9962	4	21.83	0.000175294
BGIBMGA012573-PA	Leucine-rich transmembrane protein	Others	7.7709	40586.3	0.000298	0.9961	4	23.33	0.000164007
BGIBMGA000462-PA	27 kDa glycoprotein precursor	Others	4.8357	24886	0.000343	0.9954	4	14.7	0.000260109
BGIBMGA012186-PA	Leucine-rich repeat serine threonine-protein kinase 1	Others	7.3618	248675	0.000356	0.9954	7	124.222	5.38654e-05
BGIBMGA011181-PA	Coiled-coil domain-containing protein 51	Others	9.4012	15870.1	0.00037	0.9953	3	14.9354	0.000191987
BGIBMGA008001-PA	Bridging integrator	Others	4.8516	54575.1	0.000379	0.9952	4	29.6344	0.000129
BGIBMGA002906-PA	Diazepam binding inhibitor	Others	7.6862	9858.02	0.000383	0.9951	3	7.83	0.000366134
BGIBMGA004321-PA	Helentron 4 helitron-like transposon replicase/helicase/endonuclease	Others	6.309	183356	0.000388	0.9951	11	98.8739	0.000106314
BGIBMGA002225-PA	Brain protein 44-like protein	Others	10.3636	13340.5	0.000429	0.9943	3	8.42	0.000340205
BGIBMGA003816-PA	Wd repeat-containing protein 60	Others	7.3435	63545.5	0.000434	0.9943	5	48.3247	9.87945e-05
BGIBMGA002649-PA	Cullin-associated nedd8-dissociated protein 1	Others	5.9264	140443	0.000467	0.9941	1	84.4272	1.13074e-05
BGIBMGA000647-PA	EF-hand protein NUCB1	Others	5.3663	69531.7	0.000511	0.9937	3	24.26	0.000118005
BGIBMGA001030-PA	Troponin I	Others	10.5827	15596.2	0.000523	0.9937	2	14.79	0.000129042
BGIBMGA001141-PA	Liprin-beta1, putative	Others	8.4892	43485.2	0.000529	0.9937	4	30.0663	0.000126955
BGIBMGA002886-PA	Sniffer isoform 1	Others	8.8919	22851.5	0.000546	0.9937	2	16.99	0.000112333
BGIBMGA003267-PA	Protein canopy-like protein 2	Others	4.0547	22465.8	0.000552	0.9937	1	12.7327	7.49463e-05
BGIBMGA003885-PA	Ovarian cancer immuno-reactive antigen protein isoform 2	Others	7.1762	26608.8	0.000563	0.9937	2	11.7067	0.00016303
BGIBMGA004892-PA	TIA-1 homologue	Others	7.8398	41987.4	0.000597	0.9937	2	15.6	0.000122342
BGIBMGA008234-PA	Neuroglobin	Others	4.58	15495.3	0.000647	0.9937	4	11.12	0.000343261
BGIBMGA010562-PA	Striatin	Others	4.9827	75499.5	0.000686	0.9937	2	34.6256	5.51191e-05
BGIBMGA012428-PA	HnRNPA/B-like 28	Others	5.0034	8851.23	0.000718	0.9937	3	4.69	0.000610405
BGIBMGA002346-PA	C-terminal-binding protein	Others	7.6381	53128.8	0.000756	0.9931	3	23.2883	0.000122854
BGIBMGA010000-PA	Small glutamine-rich tetratricopeptide repeat-containing protein alpha	Others	4.5996	31479.5	0.000822	0.9929	2	16.1252	0.000118262
BGIBMGA013369-PA	Vinculin	Others	6.6557	100404	0.000834	0.9928	5	67.2329	7.09029e-05
BGIBMGA001751-PA	Multiple coagulation factor deficiency protein 2-like protein	Others	5.0126	25234.4	0.00101816	0.9924	4	7.87	0.00048438
BGIBMGA009393-PA	Fibroin light chain	Others	4.9316	27651.4	0.00103679	0.9924	1	9.82	9.70487e-05
BGIBMGA012396-PA	Arrestin domain containing 4	Others	6.0526	60566.5	0.00105532	0.9924	5	20.5867	0.000231465
BGIBMGA003276-PA	MBF2	Others	9.5486	12724.2	0.00108116	0.9918	2	7.75	0.000245791
BGIBMGA007473-PA	Tudor and KH domain-containing protein	Others	7.6453	60725.5	0.00110775	0.9918	10	43.3226	0.000219849
BGIBMGA008647-PA	Dystrophin, isoform D	Others	5.4042	18466.2	0.00113414	0.9918	1	14.7576	6.45392e-05
BGIBMGA002783-PA	Williams-beuren syndrome critical region protein	Others	7.251	76483.9	0.00118013	0.9915	18	63.8346	0.000268487
BGIBMGA013098-PA	Immune-related Hdd13	Others	7.2813	28138.6	0.00118689	0.9915	2	19.1	9.9702e-05
BGIBMGA005395-PA	Tar RNA binding protein	Others	9.5825	39659.2	0.00121481	0.9912	2	23.7583	8.0129e-05
BGIBMGA003184-PA	Protein Mo25 (dMo25)	Others	9.2318	30043.3	0.00125846	0.9905	2	17.5	0.000108708
BGIBMGA003390-PA	Protein canopy 4	Others	4.7566	41135.9	0.001266	0.9905	2	28.8774	6.5878e-05
BGIBMGA011266-PA	Methionine-rich storage protein	Others	7.1554	87207.1	0.00128102	0.9905	2	54.4257	3.49539e-05
BGIBMGA005249-PA	Developmentally regulated GTP-binding protein 1	Others	10.1065	26768.9	0.00130346	0.9905	2	22.824	8.33501e-05
BGIBMGA008874-PA	Fas-associated protein	Others	4.9354	49424.1	0.00131118	0.9902	2	25.3272	7.50896e-05
BGIBMGA002846-PA	Ester hydrolase c11orf54-like protein	Others	6.5857	37951.5	0.00131898	0.9901	4	21.74	0.000174942
BGIBMGA000722-PA	Surfeit locus protein 1	Others	10.2176	30021.3	0.00132686	0.99	1	24.4	3.89637e-05
BGIBMGA010830-PA	Adam metalloprotease	Others	8.7044	174021	0.00135859	0.9899	9	88.6074	9.65557e-05
BGIBMGA004041-PA	Chemosensory protein 11	Others	4.7354	13510.4	0.00140782	0.9893	2	11.27	0.000168596
BGIBMGA005024-PA	Nitrile-specifier protein	Others	4.3403	30770.4	0.00141617	0.9893	2	15.6067	0.000121748
BGIBMGA001670-PA	Specifically Rac1-associated protein 1	Others	8.9119	186371	0.00144194	0.9888	1	132.11	7.18764e-06
BGIBMGA000484-PA	Nonclathrin coat protein gamma1-cop	Others	4.9859	82644.2	0.00145957	0.9887	1	47.7703	1.98756e-05
BGIBMGA002259-PA	Myosin light chain 2	Others	5.8697	16904.2	0.00146836	0.9887	1	15.161	6.26255e-05
BGIBMGA005328-PA	Translocon-associated protein gamma isoform 2	Others	10.3068	19855.2	0.00149465	0.9887	1	11.8367	8.02139e-05
BGIBMGA005384-PA	TP53-regulated inhibitor of apoptosis, putative	Others	4.3534	9452.31	0.00158198	0.988	1	9.21857	0.000102922
BGIBMGA007785-PA	ATP-binding cassette transporter	Others	5.1501	80949.8	0.00162894	0.9871	3	37.7333	7.53653e-05
BGIBMGA001091-PA	Spondin-1	Others	5.2848	81758.4	0.0016489	0.9869	3	45.6875	6.22317e-05
BGIBMGA004054-PA	Maspardin-like isoform 1	Others	6.8717	124160	0.00165903	0.9868	3	84.2015	3.37633e-05
BGIBMGA011092-PA	Brix domain-containing protein 1	Others	10.6873	36355.8	0.00170017	0.9863	4	31.0616	0.000121972
BGIBMGA006091-PA	Cklf-like marvel transmembrane domain-containing protein 4	Others	4.5232	27508.7	0.00171074	0.9862	1	10.77	8.79354e-05
BGIBMGA013583-PA	BTB/POZ domain-containing protein 17	Others	6.2332	59239.4	0.00174347	0.9856	6	25.7083	0.000220898
BGIBMGA007770-PA	Suppressor of actin (sac)	Others	9.6765	28369	0.00178984	0.9845	2	20.8833	9.05441e-05
BGIBMGA006491-PA	Protein wings apart-like	Others	7.3954	145757	0.00182641	0.9839	10	85.9837	0.000109888
BGIBMGA009137-PA	Oxysterol binding 3	Others	9.7051	208756	0.00183893	0.9837	11	141.792	7.32857e-05
BGIBMGA014478-PA	Saccharopine dehydrogenase domain-containing protein	Others	10.6626	32337.2	0.00186416	0.9835	6	21.375	0.000265115
BGIBMGA011306-PA	Rolling pebbles	Others	8.3238	152031	0.00191609	0.9829	4	83.2309	4.53627e-05
BGIBMGA007739-PA	P23-like protein	Others	4.2917	18223.4	0.00194235	0.9828	3	11.95	0.000236937
BGIBMGA009248-PA	T-complex 11 like isoform cra_b	Others	5.0437	55407.5	0.00195579	0.9824	2	37.716	5.00273e-05
BGIBMGA003367-PA	Stromal cell-derived factor 2 precursor	Others	6.5789	24628.3	0.00201123	0.9823	5	9.89	0.000476905
BGIBMGA001869-PA	Dynein heavy chain	Others	5.9407	434913	0.00209446	0.9813	9	261.319	3.24554e-05
BGIBMGA010376-PA	Lethal 87DF	Others	8.4254	13712	0.00216774	0.98	1	11.61	8.10603e-05
BGIBMGA000802-PA	Atlastin	Others	5.6907	59116.3	0.00224165	0.9107	2	33.8367	5.16931e-05
BGIBMGA002144-PA	Dynein heavy chain	Others	5.3794	117627	0.00228765	0.9794	5	71.0678	6.61716e-05
BGIBMGA003805-PA	Phosphatidylethanolamine-binding protein	Others	8.6195	34137.6	0.00233485	0.9788	1	23.1486	4.06054e-05
BGIBMGA001859-PA	Ciliary dynein	Others	5.5681	477440	0.00236698	0.9785	8	299.589	2.50922e-05
BGIBMGA001187-PA	Teneurin-3	Others	9.538	89563.3	0.00250159	0.9763	2	28.1553	6.65989e-05
BGIBMGA014374-PA	Integrase core domain protein	Others	7.4101	80518.5	0.00255484	0.9762	2	49.1983	3.81095e-05
BGIBMGA009343-PA	Hemicentin 1	Others	6.0712	305360	0.002591	0.9757	8	150.137	4.99266e-05
BGIBMGA007949-PA	Porphobilinogen synthase	Others	4.8572	151701	0.00260924	0.9755	15	82.3502	0.000170635
BGIBMGA008959-PA	Lethal neo18	Others	10.0392	22709.9	0.00262845	0.9743	5	14.3583	0.000325817
BGIBMGA005947-PA	Mitochondrial transcription termination factor	Others	9.505	26784.7	0.00264788	0.974	2	23.5971	7.92766e-05
BGIBMGA002685-PA	RNA binding region containing protein 1	Others	7.5135	13261.6	0.00268689	0.9738	3	8.21	0.000341714
BGIBMGA001060-PA	Clathrin light chain	Others	4.4346	23613.4	0.00270672	0.9734	3	12.79	0.000219259
BGIBMGA013462-PA	Programmed cell death 6-interacting protein	Others	5.3496	89761.6	0.00280842	0.9723	1	53.751	1.73711e-05
BGIBMGA011999-PA	ATP synthase subunit mitochondrial	Others	6.5172	12207.9	0.00287035	0.9721	2	8.30833	0.00022472
BGIBMGA012774-PA	Translation machinery-associated	Others	10.3321	19402.7	0.00289095	0.9721	2	17.5653	0.000106292
BGIBMGA013531-PA	Muscle M-line assembly protein unc-89	Others	5.0858	548518	0.00291168	0.9719	6	367.962	1.52189e-05
BGIBMGA009945-PA	Novel protein	Others	7.7559	122315	0.00293303	0.9711	2	86.2466	2.16255e-05
BGIBMGA008780-PA	Ferritin light chain	Others	7.2796	26044.5	0.00313415	0.9703	3	17.8762	0.000156374
BGIBMGA001380-PA	Microtubule associated-protein	Others	9.6221	149707	0.0031776	0.9703	6	92.3536	6.05366e-05
BGIBMGA008407-PA	Pecanex-like protein 1	Others	8.3067	311375	0.00319943	0.9701	10	159.154	5.85348e-05
BGIBMGA012994-PA	Vanin-like protein 1	Others	5.3217	109222	0.00326618	0.9692	5	58.2333	7.99146e-05
BGIBMGA009534-PA	Cytoskeleton-associated protein 5	Others	8.3279	177438	0.00333496	0.968	6	110.158	5.06321e-05
BGIBMGA013111-PA	Cellular retinoic acid binding protein	Others	4.8843	10954.3	0.00348171	0.9655	1	9.02	0.000102792
BGIBMGA012488-PA	Fibropellin-1	Others	4.7881	384568	0.00366253	0.9622	4	175.694	2.10369e-05
BGIBMGA001236-PA	Early meiotic induction protein	Others	9.2712	13813.7	0.00369026	0.9619	1	10.336	8.937e-05
BGIBMGA010059-PA	Wtrw, isoform A	Others	6.7571	109000	0.00377349	0.9617	3	54.402	5.09284e-05
BGIBMGA010788-PA	RNA binding motif protein 34	Others	10.3707	81697.6	0.00394636	0.959	7	69.4189	9.28652e-05
BGIBMGA000494-PA	Centrosome-associated protein 350	Others	6.0456	120719	0.0040706	0.9562	4	70.4238	5.21559e-05
BGIBMGA007740-PA	Golgin subfamily A member 4	Others	5.6827	105919	0.00420048	0.9544	4	71.9171	5.09768e-05
BGIBMGA006100-PA	Transmembrane protein	Others	4.9119	8802.4	0.00430206	0.9527	1	5.68	0.000161073
BGIBMGA011650-PA	Nuclear receptor coactivator 5	Others	6.2087	48886.2	0.00433706	0.9515	5	32.5262	0.000140462
BGIBMGA012801-PA	Phosphatidylinositol transfer protein	Others	8.9767	16693.2	0.00447822	0.9504	2	13.0727	0.000139633
BGIBMGA008900-PA	Spore germination protein	Others	8.9801	45146.5	0.00451412	0.95	1	26.29	3.47014e-05
BGIBMGA008211-PA	BolA-like 3	Others	9.2475	12682.2	0.0045502	0.9497	5	10.39	0.00043889
BGIBMGA003842-PA	Extradiol ring-cleavage dioxygenase class III protein subunit B	Others	6.7101	30747.6	0.00462297	0.9489	2	19.2027	9.49081e-05
BGIBMGA005686-PA	Tuberin	Others	8.3338	173667	0.00473485	0.9475	3	86.0587	3.1719e-05
BGIBMGA004596-PA	Ezrin-radixin-moesin-binding phosphoprotein 50	Others	8.4827	18231	0.00481082	0.9464	4	14.916	0.000243723
BGIBMGA006945-PA	GTP-binding protein	Others	5.1118	174144	0.00488795	0.9456	3	109.832	2.48036e-05
BGIBMGA012075-PA	Glycine cleavage system H protein	Others	5.0977	18893.1	0.00492705	0.9451	1	11.325	8.01409e-05
BGIBMGA000187-PA	Foie gras	Others	8.4908	125941	0.00496641	0.9447	8	72.3555	0.000100306
BGIBMGA005269-PA	NFX1-type zinc finger-containing protein 1	Others	6.2193	124946	0.00508971	0.9421	4	67.5508	5.35724e-05
BGIBMGA009879-PA	MIF4G domain-containing protein B	Others	8.6996	33692.7	0.00513084	0.9421	3	19.76	0.000137355
BGIBMGA001542-PA	Myelinprotein expression factor	Others	9.7025	51317.6	0.00529814	0.9401	2	28.1914	6.40475e-05
BGIBMGA006817-PA	Sidekick, isoform A	Others	6.2298	194724	0.00542943	0.9375	8	105.744	6.81115e-05
BGIBMGA000363-PA	Growth differentiation factor 11	Others	11.3549	17474.9	0.00551825	0.9369	1	8.38583	0.000107291
BGIBMGA010527-PA	XTP3-transactivated gene B protein	Others	5.5037	48892.8	0.00556275	0.9369	2	25.9367	6.93783e-05
BGIBMGA009489-PA	Slit-like protein 2 protein	Others	6.4496	87508.6	0.0056078	0.9361	3	41.4134	6.51204e-05
BGIBMGA000532-PA	Cat eye syndrome critical region protein 2	Others	9.5274	225759	0.00593948	0.9307	4	130.84	2.7324e-05
BGIBMGA013016-PA	Cellular retinaldehyde-binding protein	Others	6.8997	35418.7	0.00608644	0.93	6	23.0652	0.000232322
BGIBMGA009463-PA	Host cell factor c1	Others	10.4773	87607.8	0.00644284	0.9259	3	57.6742	4.62507e-05
BGIBMGA011099-PA	Leucine-rich transmembrane protein	Others	4.9979	56198.4	0.00649444	0.9258	5	29.0654	0.000152941
BGIBMGA008000-PA	IQ and AAA domain-containing protein	Others	9.2319	78136.4	0.0066503	0.9248	17	63.0567	0.000239431
BGIBMGA005372-PA	Mesoderm development candidate 2	Others	4.7039	21359.6	0.00703432	0.9171	3	12.2627	0.00021546
BGIBMGA011386-PA	Alternative oxidase	Others	9.3806	106568	0.0070926	0.9158	7	70.7485	8.70154e-05
BGIBMGA001935-PA	Dystroglycan	Others	6.3552	88267.6	0.0072095	0.9152	4	45.8829	7.66195e-05
BGIBMGA006784-PA	Rotatin	Others	7.4587	133212	0.00732741	0.9138	3	69.3285	3.7973e-05
BGIBMGA014363-PA	Cramped protein	Others	6.8307	141850	0.00775655	0.9085	5	89.3686	4.88118e-05
BGIBMGA012444-PA	Importin 11	Others	5.8671	112563	0.00781924	0.9085	4	54.0007	6.4625e-05
BGIBMGA007141-PA	Protein tweety	Others	9.3491	56474.4	0.00794544	0.9075	6	23.8781	0.000218984
BGIBMGA013017-PA	Cellular retinaldehyde-binding protein	Others	7.8499	36122.5	0.00823945	0.9055	13	22.4114	0.000504402
BGIBMGA013718-PA	Mutagen-sensitive 301	Others	8.0984	77142.1	0.0083038	0.9054	3	42.5183	6.13479e-05
BGIBMGA001733-PA	Protein lsm12-like protein	Others	8.9155	20951.4	0.00836813	0.9053	2	15.0929	0.000115203
BGIBMGA000964-PA	Teneurin-3	Others	7.4776	218802	0.00843244	0.9052	5	121.541	3.57608e-05
BGIBMGA002034-PA	Myosin light chain kinase	Others	4.1975	340541	0.00869199	0.9036	5	152.395	2.84701e-05
BGIBMGA002015-PA	Protein ACN9-like	Others	8.4734	15232.1	0.0087573	0.9032	2	10.1532	0.000170855
BGIBMGA005561-PA	Serine/threonine-protein kinase LMTK1	Others	4.1006	313478	0.00908892	0.8994	8	134.674	5.13067e-05
BGIBMGA002295-PA	Methenyltetrahydrofolate synthetase domain containing	Others	8.6535	30054.2	0.00922463	0.8989	2	15.886	0.000108678
BGIBMGA005199-PA	Scavenger receptor class A-like, C-type lectin	Others	6.3193	323061	0.00929234	0.8989	10	153.909	5.60871e-05
BGIBMGA006802-PA	Mps one binder kinase activator-like 4	Others	7.5553	17603.6	0.00942811	0.8984	1	13.8941	6.20946e-05
BGIBMGA007553-PA	C-type lectin	Others	7.3581	26550.5	0.00956539	0.8971	3	15.07	0.0001715
BGIBMGA005851-PA	Ninein-like protein	Others	4.7301	86897.7	0.00998844	0.8916	5	57.3913	7.45948e-05
BGIBMGA002574-PA	Peroxisomal acyl-coenzyme A oxidase 1	Peroxisome	7.1489	75218.5	0	1	4	41.3667	9.2859e-05
BGIBMGA013933-PA	Phytanoyl-CoA dioxygenase peroxisomal precursor	Peroxisome	8.2583	26462.7	0	1	8	15.892	0.000483421
BGIBMGA014129-PA	Peroxisomal membrane anchor protein	Peroxisome	7.8093	27832.3	0	1	2	20.3298	9.44736e-05
BGIBMGA004381-PA	Peroxisome assembly	Peroxisome	7.8479	30194.6	0.000569	0.9937	2	16.51	0.000115599
BGIBMGA001502-PA	Geranylgeranyl transferase type i beta subunit	Prenyltransferases	4.929	29818.1	0	1	8	13.57	0.000566141
BGIBMGA001927-PA	Farnesyl diphosphate synthase	Prenyltransferases	6.5199	67990.4	0	1	12	48.6463	0.00023689
BGIBMGA011493-PA	Protein farnesyltransferase alpha subunit	Prenyltransferases	5.0662	39524.7	0	1	24	26.8087	0.000859704
BGIBMGA001926-PA	Farnesyl diphosphate synthase	Prenyltransferases	8.946	49290	0	1	18	26.82	0.000644508
BGIBMGA000201-PA	Proteasome beta subunit	Proteasome	6.353	25739.4	0	1	5	16.316	0.000294287
BGIBMGA001915-PA	Proteasome ( macropain) alpha 4	Proteasome	7.8334	46974.2	0	1	5	19.796	0.000242553
BGIBMGA003669-PA	Eukaryotic translation initiation factor 3 subunit 6	Proteasome	5.1854	58529.6	0	1	6	30.5327	0.000188712
BGIBMGA004657-PA	Proteasome ( macropain) alpha 6	Proteasome	6.9009	27083.3	0	1	8	20.48	0.000375124
BGIBMGA008595-PA	26S proteasome non-ATPase regulatory subunit 8	Proteasome	7.4512	30689.3	0	1	3	21.03	0.000136992
BGIBMGA009234-PA	Proteasome ( macropain) alpha 1	Proteasome	6.9346	28104.5	0	1	7	19.3702	0.000347038
BGIBMGA009684-PA	Proteasome subunit beta type-4	Proteasome	7.0154	28102.7	0	1	3	16.16	0.000178277
BGIBMGA013898-PA	Proteasome subunit alpha type-5	Proteasome	4.9738	35449.2	0	1	5	21.3275	0.000225136
BGIBMGA001395-PA	Proteasome beta 3 subunit	Proteasome	4.7385	21798.5	0	1	6	9.73617	0.000591803
BGIBMGA003028-PA	Proteasome alpha 4 subunit	Proteasome	8.42	27854	0	1	10	18.6167	0.000515837
BGIBMGA003009-PA	Proteasome subunit beta 7	Proteasome	8.1926	30548	1.32e-06	0.9999	3	16.6973	0.000172522
BGIBMGA003335-PA	Proteasome subunit beta type-6 precursor	Proteasome	5.2888	24144.7	1.58e-06	0.9999	5	14.21	0.000337868
BGIBMGA008426-PA	26S proteasome non-ATPase regulatory subunit 1	Proteasome	5.2054	43439.4	0.000115	0.9987	4	25.13	0.000152657
BGIBMGA005994-PA	26S proteasome non-ATPase regulatory subunit 7	Proteasome	6.2997	37470.5	0.000365	0.9953	3	24.4467	0.000117292
BGIBMGA005014-PA	Proteasome activator subunit 4	Proteasome	7.7653	231541	0.00044	0.9942	9	137.878	6.23211e-05
BGIBMGA005392-PA	Proteasome activator subunit 3 (PA28 gamma)	Proteasome	9.7211	25446.6	0.00133481	0.9899	1	19.034	4.99431e-05
BGIBMGA004376-PA	Proteasome subunit beta type	Proteasome	6.5139	31297.8	0.00172155	0.9859	2	19.2375	9.84303e-05
BGIBMGA000827-PA	Glycerate kinase	Protein kinases	8.9042	45789.8	0	1	17	31.675	0.000515403
BGIBMGA000918-PA	S-phase kinase-associated protein	Protein kinases	4.1385	18524	0	1	7	12.97	0.00051829
BGIBMGA002594-PA	Adenylate kinase	Protein kinases	9.0902	26875.5	0	1	45	25.0587	0.00172452
BGIBMGA003474-PA	Casein kinase alpha 1 polypeptide	Protein kinases	8.0958	45004.4	0	1	8	26.82	0.000286448
BGIBMGA007523-PA	Adenylate kinase 3	Protein kinases	9.7485	24661.9	0	1	7	18.7	0.000359477
BGIBMGA009282-PA	Protein kinase C and casein kinase substrate in neurons	Protein kinases	4.6847	34095.8	0	1	3	19.11	0.000150756
BGIBMGA007477-PA	Activated c kinase 1 receptor	Protein kinases	8.0317	36003	2.89e-07	1	40	21.7333	0.00176745
BGIBMGA008815-PA	Juvenile hormone diol kinase	Protein kinases	4.3754	20104.5	4.26e-07	1	44	15.21	0.00277804
BGIBMGA002149-PA	Chaperone activity of bc1 complex-like	Protein kinases	6.5273	123898	0.000248	0.9965	10	74.7932	0.000127947
BGIBMGA012830-PA	Phosphatidylinositol 4-kinase	Protein kinases	8.014	91881.8	0.00031	0.9959	2	50.4216	3.79353e-05
BGIBMGA011166-PA	Protein kinase C inhibitor	Protein kinases	10.2584	18304.2	0.000702	0.9937	2	11.8943	0.000160457
BGIBMGA012828-PA	Phosphatidylinositol 4-kinase	Protein kinases	7.4398	115358	0.000798	0.993	2	64.4947	2.95712e-05
BGIBMGA004096-PA	CAMP-dependent protein kinase R2	Protein kinases	4.6218	43117.4	0.00190302	0.983	3	29.3004	9.66531e-05
BGIBMGA004687-PA	Auxillin	Protein kinases	8.6322	42543.6	0.00257289	0.9758	3	22.3583	0.000125735
BGIBMGA003802-PA	Insulin receptor	Protein kinases	6.3027	98198.2	0.00738759	0.9127	3	58.9551	4.46008e-05
BGIBMGA003258-PA	Pyruvate dehydrogenase	Protein kinases	8.7794	48132.2	0.00936024	0.8985	4	28.28	0.000122043
BGIBMGA006330-PA	Serine/threonine-protein kinase LATS1	Protein kinases	9.3764	112608	0.00949677	0.8972	4	59.9876	5.74516e-05
BGIBMGA012239-PA	Heparan sulfate proteoglycan 2 (perlecan)	Proteoglycans	4.0277	40500.4	0.000361	0.9954	13	18.4758	0.000672591
BGIBMGA001928-PA	Ras-related protein Rab-2A	Ras family	6.3588	23265.2	0	1	11	15.42	0.000685051
BGIBMGA002209-PA	Rab11	Ras family	5.0092	24076.8	0	1	13	15.7866	0.000790806
BGIBMGA006045-PA	Ras-related protein Rab-5C	Ras family	8.7938	23158.5	0	1	13	13.86	0.00090073
BGIBMGA007712-PA	Ras-related protein Rab-7A	Ras family	4.9155	23405.6	0	1	6	19.65	0.000293226
BGIBMGA008020-PA	Ras suppressor protein 1	Ras family	6.5396	30206.6	0	1	10	19.25	0.000498866
BGIBMGA008723-PA	Ras-related protein R-Ras2	Ras family	7.4302	24538.2	0	1	5	17.61	0.000272662
BGIBMGA009918-PA	Ras-related protein Ral-A	Ras family	6.5364	24819.2	0	1	5	19.4683	0.000246636
BGIBMGA003597-PA	Rab6	Ras family	7.5093	20591.2	1.51e-07	0.9999	3	15.9583	0.000180511
BGIBMGA006221-PA	Member Ras oncogene family	Ras family	6.2636	19533.4	2.73e-06	0.9999	3	12.958	0.000222308
BGIBMGA006257-PA	Ras-related protein Rap-1A	Ras family	8.0478	20911.4	2.85e-06	0.9999	5	15.3991	0.000311778
BGIBMGA007110-PA	Ras-related C3 botulinum toxin substrate 1	Ras family	8.3474	20854.4	3.1e-06	0.9999	4	12.44	0.000308753
BGIBMGA012904-PA	Ras-related protein Rab-35	Ras family	9.329	30546.3	4.71e-06	0.9999	7	25.5283	0.000263297
BGIBMGA007169-PA	Ras-like protein 1	Ras family	6.7838	21814.8	1.35e-05	0.9997	4	15.8257	0.000242651
BGIBMGA004666-PA	Small GTP-binding protein Rab10	Ras family	8.3257	23110.4	0.000586	0.9937	2	19.1182	9.98283e-05
BGIBMGA004846-PA	Ras-related protein Rab-8A	Ras family	8.4174	25714.6	0.003635	0.9032	1	22.8143	3.80182e-05
BGIBMGA002203-PA	Ras-related protein Rab-18	Ras family	5.3126	18560.2	0.00579461	0.9333	3	14.8683	0.00018084
BGIBMGA000066-PA	Ribosomal protein L32	Ribosomal proteins	12.0814	16058.4	0	1	9	15.425	0.000560313
BGIBMGA000959-PA	Ribosomal protein L31	Ribosomal proteins	11.3467	14277.5	0	1	18	14.8238	0.00116608
BGIBMGA001043-PA	Ribosomal protein L27A	Ribosomal proteins	10.8658	15421.7	0	1	10	17.7733	0.000540313
BGIBMGA001106-PA	Ribosomal protein L21	Ribosomal proteins	11.5726	17973.4	0	1	5	16.305	0.000294485
BGIBMGA001243-PA	Ribosomal protein S10	Ribosomal proteins	10.0289	20258.2	0	1	38	16.7027	0.0021848
BGIBMGA001363-PA	Ribosomal protein S21	Ribosomal proteins	7.9427	8805.24	0	1	8	6.93	0.00110859
BGIBMGA001471-PA	Ribosomal protein S15	Ribosomal proteins	11.0542	17024.8	0	1	10	8.01346	0.00119838
BGIBMGA001483-PA	Ribosomal protein S17	Ribosomal proteins	10.1278	16126.1	0	1	16	11.03	0.00139302
BGIBMGA001501-PA	Ribosomal protein S6	Ribosomal proteins	11.5363	29027.5	0	1	29	29.9397	0.000930176
BGIBMGA001800-PA	Ribosomal protein L4	Ribosomal proteins	12.1287	48748.6	0	1	58	46.3553	0.00120155
BGIBMGA002405-PA	Ribosomal protein S14	Ribosomal proteins	11.1763	16150.3	0	1	9	11.985	0.000721139
BGIBMGA003197-PA	Ribosomal protein S18	Ribosomal proteins	11.0483	15952.2	0	1	22	16.6114	0.00127183
BGIBMGA003337-PA	Ribosomal protein L10A	Ribosomal proteins	10.4317	28584.6	0	1	27	23.56	0.00110053
BGIBMGA003397-PA	Ribosomal protein S8	Ribosomal proteins	11.3862	23776.3	0	1	36	20.7767	0.00166395
BGIBMGA003412-PA	Ribosomal protein P1	Ribosomal proteins	3.8847	11471.7	0	1	47	8.02	0.00562779
BGIBMGA003726-PA	Ribosomal protein L13	Ribosomal proteins	11.9253	25123.6	0	1	31	24.0158	0.00123959
BGIBMGA003923-PA	Ribosomal protein S24	Ribosomal proteins	11.5921	15162.1	0	1	14	15.1903	0.000885069
BGIBMGA003978-PA	Ribosomal protein L12	Ribosomal proteins	10.2681	17554.2	0	1	19	14.9067	0.00122402
BGIBMGA004356-PA	Ribosomal protein S7	Ribosomal proteins	10.7081	22047.7	0	1	39	17.4033	0.00215202
BGIBMGA004374-PA	Ribosomal protein S12	Ribosomal proteins	6.0993	15024.4	0	1	26	11.95	0.00208939
BGIBMGA006835-PA	Ribosomal protein L23A	Ribosomal proteins	11.6351	35716.7	0	1	23	23.4711	0.000941041
BGIBMGA006867-PA	Ribosomal protein S15A	Ribosomal proteins	10.6742	14682.4	0	1	9	13.02	0.000663813
BGIBMGA006986-PA	Ribosomal protein L22	Ribosomal proteins	10.4764	16801.6	0	1	11	14.93	0.000707534
BGIBMGA007363-PA	Ribosomal protein S26	Ribosomal proteins	11.8608	13245.8	0	1	10	14.0158	0.000685166
BGIBMGA007645-PA	Ribosomal protein S23	Ribosomal proteins	11.1212	17966.1	0	1	12	16.8074	0.000685637
BGIBMGA007743-PA	Ribosomal protein L8	Ribosomal proteins	11.4112	27900.2	0	1	25	27.1279	0.000884989
BGIBMGA008865-PA	Ribosomal protein L13A	Ribosomal proteins	11.5714	23342.3	0	1	15	26.7636	0.000538222
BGIBMGA009411-PA	Ribosomal protein S16	Ribosomal proteins	10.5965	17179.1	0	1	25	16.64	0.00144278
BGIBMGA009863-PA	Ribosomal protein L27	Ribosomal proteins	11.333	15891.3	0	1	6	14.4933	0.000397555
BGIBMGA010571-PA	Ribosomal protein L9	Ribosomal proteins	10.624	21363.2	0	1	13	21.5633	0.000578951
BGIBMGA010970-PA	Ribosomal protein L26	Ribosomal proteins	11.4437	17090.9	0	1	16	18.8626	0.00081458
BGIBMGA011282-PA	Ribosomal protein S13	Ribosomal proteins	11.0287	17209	0	1	16	20.18	0.000761401
BGIBMGA011416-PA	40S ribosomal protein S3a	Ribosomal proteins	10.2918	29735.2	0	1	37	30.4494	0.00116691
BGIBMGA011467-PA	Ribosomal protein L18A	Ribosomal proteins	11.0904	20997.7	0	1	13	19.8542	0.000628791
BGIBMGA011620-PA	Ribosomal protein L18	Ribosomal proteins	12.2627	20851.1	0	1	37	16.7518	0.00212107
BGIBMGA011948-PA	Ribosomal protein S28	Ribosomal proteins	11.0988	7313.95	0	1	11	6.46	0.00163521
BGIBMGA013076-PA	Ribosomal protein L6	Ribosomal proteins	11.5585	28981.7	0	1	19	30.5844	0.000596579
BGIBMGA013792-PA	Ribosomal protein S11	Ribosomal proteins	11.4958	22741.8	0	1	19	24.4768	0.000745442
BGIBMGA000867-PA	Ribosomal protein S2	Ribosomal proteins	11.1052	28051.7	0	1	68	30.4025	0.0021479
BGIBMGA002572-PA	Ribosomal protein L19	Ribosomal proteins	11.7416	27677.8	0	1	13	25.0264	0.000498839
BGIBMGA004375-PA	Ribosomal protein L7	Ribosomal proteins	11.3452	31413.8	1.49e-07	1	36	32.7772	0.00105474
BGIBMGA007311-PA	40S ribosomal protein SA	Ribosomal proteins	4.6087	33373.5	2.9e-07	1	27	12.9867	0.00199655
BGIBMGA007661-PA	Ribosomal protein L7A	Ribosomal proteins	11.2547	30273.6	2.87e-07	1	45	29.9294	0.00144387
BGIBMGA007795-PA	Ribosomal protein L30	Ribosomal proteins	10.1293	12338.4	2.87e-07	1	11	11.265	0.000937726
BGIBMGA007879-PA	Ribosomal protein L5	Ribosomal proteins	10.5083	34044.3	2.86e-07	1	91	35.7959	0.00244131
BGIBMGA009319-PA	Ribosomal protein S3	Ribosomal proteins	10.1794	26753.9	4.23e-07	1	65	25.9	0.00241006
BGIBMGA010867-PA	Ribosomal protein S4e	Ribosomal proteins	10.7073	27521.4	4.14e-07	1	72	29.8192	0.00231874
BGIBMGA012626-PA	Ribosomal protein S9	Ribosomal proteins	11.4081	22562.1	4.07e-07	1	29	21.8321	0.0012756
BGIBMGA013567-PA	Ribosomal protein L3	Ribosomal proteins	10.8222	45545.7	4.04e-07	1	21	36.9204	0.00054622
BGIBMGA007710-PA	Ribosomal protein S5	Ribosomal proteins	9.7769	24522.2	3.23e-06	0.9999	7	17.9749	0.000373941
BGIBMGA009130-PA	40S ribosomal protein S20	Ribosomal proteins	10.9075	13723.2	3.6e-06	0.9999	8	11.873	0.000646994
BGIBMGA006414-PA	Ribosomal protein L15	Ribosomal proteins	12.3388	24022.6	8.23e-06	0.9998	12	19.2848	0.00059744
BGIBMGA001474-PA	Ribosomal protein L23	Ribosomal proteins	9.9773	18061.9	1.21e-05	0.9997	5	16.0983	0.000298176
BGIBMGA000924-PA	Ribosomal protein L22	Ribosomal proteins	10.4021	23893.8	9.51e-05	0.999	5	17.3164	0.000277008
BGIBMGA002164-PA	Ribosomal protein L35A	Ribosomal proteins	11.5003	10452.4	0.000234	0.9967	4	10.1858	0.000375877
BGIBMGA009208-PA	Ribosomal protein L28	Ribosomal proteins	12.1902	15963.7	0.000445	0.9942	4	15.07	0.000253417
BGIBMGA012546-PA	Ribosomal protein L24	Ribosomal proteins	12.0269	15325.4	0.000729	0.9937	2	17.2758	0.000110474
BGIBMGA000399-PA	Ribosomal protein L20	Ribosomal proteins	10.5015	18669.5	0.00145076	0.9887	1	17.6556	5.37771e-05
BGIBMGA002811-PA	Ribosomal protein L10	Ribosomal proteins	10.5299	25475.7	0.00272701	0.9728	2	22.6908	8.23412e-05
BGIBMGA011350-PA	Ribosomal protein L15	Ribosomal proteins	8.5355	65473.5	0.00282904	0.9722	12	33.3658	0.000335776
BGIBMGA010139-PA	Small subunit ribosomal protein S27e	Ribosomal proteins	10.3969	9426.48	0.00659818	0.9251	3	8.075	0.000330052
BGIBMGA005684-PA	Ribosomal protein L38	Ribosomal proteins	10.926	7524.2	0.0099164	0.8929	1	9.47833	9.0466e-05
BGIBMGA004090-PA	Midasin	Ribosome biogenesis	4.9889	581349	1.96e-06	0.9999	12	358.417	3.21487e-05
BGIBMGA010792-PA	Peripheral-type benzodiazepine receptor	Ribosome biogenesis	5.2921	128090	1.53e-05	0.9997	8	92.2674	8.32388e-05
BGIBMGA006134-PA	U3 small nucleolar RNA-associated protein 10	Ribosome biogenesis	6.8858	240162	0.000408	0.9946	4	138.821	2.75212e-05
BGIBMGA000154-PA	U3 small nucleolar RNA-associated protein 5	Ribosome biogenesis	6.2581	66191.2	0.00235084	0.9787	7	39.8482	0.000165102
BGIBMGA006359-PA	U3 small nucleolar RNA-associated protein 21	Ribosome biogenesis	7.1209	91229.2	0.00266736	0.9739	1	53.4677	1.74919e-05
BGIBMGA012687-PA	Protein transport protein SEC61 subunit alpha	Secretion system proteins	8.3573	51895.7	0.000505	0.9941	5	16.6267	0.000287084
BGIBMGA009967-PA	Translocation protein SEC63-like protein	Secretion system proteins	6.2696	86851.2	0.00101193	0.8178	2	51.2987	3.06186e-05
BGIBMGA005270-PA	Translocation protein SEC62	Secretion system proteins	7.1112	41107	0.00120783	0.9912	2	28.748	6.62214e-05
BGIBMGA001464-PA	Cytochrome oxidase biogenesis protein	Secretion system proteins	10.02	44118.5	0.00534127	0.9391	4	22.0748	0.000163414
BGIBMGA002318-PA	Serine protease htra2	Serine/threonine proteases and inhibitors	8.9718	62730.3	0	1	7	35.1963	0.000190992
BGIBMGA003808-PA	Serine hydrolase-like	Serine/threonine proteases and inhibitors	7.6304	34749.6	0	1	27	21.51	0.00120542
BGIBMGA003839-PA	Serine hydrolase-like 2	Serine/threonine proteases and inhibitors	9.3548	34846.2	0	1	16	26.7242	0.00057495
BGIBMGA013230-PA	Serine threonine-protein phosphatase pp1-gamma catalytic subunit	Serine/threonine proteases and inhibitors	7.24	22310.1	0	1	13	14.85	0.000840681
BGIBMGA013849-PA	Serine protease inhibitor	Serine/threonine proteases and inhibitors	7.7092	38249.4	0	1	7	26.92	0.000249711
BGIBMGA013932-PA	Serine protease inhibitor	Serine/threonine proteases and inhibitors	4.682	44703.9	0	1	15	17.0825	0.000843246
BGIBMGA008501-PA	Serine threonine-protein phosphatase pp1-beta catalytic subunit	Serine/threonine proteases and inhibitors	6.5065	29575.3	4.27e-07	1	12	17.2282	0.000668892
BGIBMGA014428-PA	Serine protease	Serine/threonine proteases and inhibitors	9.9161	31378.2	3.99e-07	1	20	15.9444	0.00120458
BGIBMGA007460-PA	Serine/threonine-protein phosphatase 2A catalytic subunit beta isoform (PP2A-beta)	Serine/threonine proteases and inhibitors	5.5607	35469.4	0.000251	0.9965	3	19.7016	0.000145717
BGIBMGA005175-PA	Synaptosomal associated protein	SNAREs	4.1255	5642.6	0.000768	0.993	2	3.91	0.000487772
BGIBMGA009623-PA	Syntaxin 17	SNAREs	9.9678	17858.9	0.00104298	0.9924	1	14.6967	6.48459e-05
BGIBMGA000829-PA	Splicing factor 3B subunit 3	Spliceosome	5.7292	135005	0	1	12	72.6626	0.000158593
BGIBMGA001579-PA	Nuclear cap-binding protein subunit 1	Spliceosome	6.5071	57448.5	0	1	4	29.0171	0.000132379
BGIBMGA001954-PA	Heterogeneous nuclear ribonucleoprotein K	Spliceosome	10.4253	31954.5	0	1	8	21.0388	0.000365161
BGIBMGA003469-PA	Polyadenylate-binding protein	Spliceosome	10.0435	52496.2	0	1	22	38.8723	0.000543497
BGIBMGA003840-PA	Small nuclear ribonucleoprotein Sm D1	Spliceosome	11.9357	13663.1	0	1	11	11.6137	0.000909567
BGIBMGA004137-PA	DnaJ-like protein subfamily C member 13	Spliceosome	7.1682	252519	0	1	6	131.983	4.36564e-05
BGIBMGA005177-PA	Splicing factor proline- and glutamine-rich	Spliceosome	9.7586	75313.7	0	1	26	42.419	0.000588609
BGIBMGA005205-PA	Repressor splicing factor 1	Spliceosome	10.1781	15981.5	0	1	8	10.5382	0.000729016
BGIBMGA005323-PA	RNA and export factor binding protein	Spliceosome	11.2916	27253.7	0	1	21	21.9942	0.000916909
BGIBMGA006260-PA	Synaptotagmin binding, cytoplasmic RNA interacting protein	Spliceosome	8.9794	38146.1	0	1	21	32.5167	0.000620194
BGIBMGA006405-PA	Mammalian A2/B1 hnrnp homologue	Spliceosome	9.233	38605.7	0	1	22	23.7931	0.000887943
BGIBMGA006704-PA	Plasminogen activator inhibitor 1 RNA-binding protein	Spliceosome	9.7957	43780.6	0	1	35	37.3631	0.000899579
BGIBMGA006851-PA	Splicing factor 3B subunit 1	Spliceosome	6.8186	149028	0	1	9	84.9033	0.000101796
BGIBMGA007410-PA	RNA-binding protein lark	Spliceosome	9.4555	34983.7	0	1	27	29.7244	0.000872298
BGIBMGA007822-PA	Heterogeneous nuclear ribonucleoprotein	Spliceosome	9.6653	29377.6	0	1	19	16.361	0.00111521
BGIBMGA007954-PA	U5 small nuclear ribonucleoprotein component 116 kDa	Spliceosome	4.7474	107947	0	1	3	59.0368	4.87993e-05
BGIBMGA008779-PA	U5 snRNP-specific 200 kDa protein	Spliceosome	6.9899	131791	0	1	10	70.54	0.000136138
BGIBMGA009816-PA	Pre-mRNA splicing factor prp8	Spliceosome	9.2714	259614	0	1	6	152.858	3.76945e-05
BGIBMGA009888-PA	Transformer-2 protein A	Spliceosome	11.0205	26914.5	0	1	7	22.2092	0.000302677
BGIBMGA011965-PA	Dead box ATP-dependent RNA	Spliceosome	6.9376	68900.1	0	1	17	43.6633	0.000373893
BGIBMGA012429-PA	Heterogeneous nuclear ribonucleoprotein 27c	Spliceosome	8.8011	38851.6	0	1	11	13.41	0.000787732
BGIBMGA013096-PA	Arginine serine-rich splicing factor	Spliceosome	8.606	23651.1	0	1	13	23.9213	0.000521882
BGIBMGA013464-PA	Heterogeneous nuclear ribonucleoprotein	Spliceosome	7.6253	30895.3	0	1	110	20.5958	0.00512894
BGIBMGA000103-PA	Heterogeneous nuclear ribonucleoprotein u-like protein 1	Spliceosome	5.6963	142659	0	1	40	86.5677	0.00044373
BGIBMGA004881-PA	Splicing factor	Spliceosome	9.7006	28305.1	2.96e-07	1	15	17.5561	0.0008205
BGIBMGA010396-PA	Splicing factor, arginine/serine-rich 7	Spliceosome	9.4639	14155.7	4.18e-07	1	7	10.4738	0.000641812
BGIBMGA010840-PA	Maleless	Spliceosome	6.5437	141385	4.15e-07	1	16	76.311	0.000201348
BGIBMGA012983-PA	Dead box ATP-dependent RNA helicase	Spliceosome	7.8308	51815.9	4.83e-06	0.9999	3	36.1622	7.96595e-05
BGIBMGA013473-PA	Heterogeneous nuclear ribonucleoprotein F/H	Spliceosome	6.349	33121.8	5.07e-06	0.9999	8	21.8989	0.000350783
BGIBMGA004963-PA	Intron-binding protein aquarius	Spliceosome	6.4943	130033	8.57e-05	0.9993	7	72.9643	9.20657e-05
BGIBMGA012772-PA	ATP-dependent RNA helicase	Spliceosome	5.7823	48673.5	9.13e-05	0.9992	3	27.6547	0.000104092
BGIBMGA001430-PA	Integrator complex subunit 3	Spliceosome	5.5075	96452.1	0.000144	0.9979	3	52.8928	5.43534e-05
BGIBMGA008914-PA	ATP-dependent RNA helicase DDX46/PRP5	Spliceosome	9.7611	114995	0.000176	0.9975	9	92.4065	9.32969e-05
BGIBMGA000766-PA	Integrator complex subunit 1	Spliceosome	7.3632	184534	0.000206	0.997	1	91.9671	1.04106e-05
BGIBMGA013474-PA	Heterogeneous nuclear ribonucleoprotein F/H	Spliceosome	9.7425	12000.4	0.000221	0.997	3	4.96	0.000579094
BGIBMGA001509-PA	U3 small nucleolar RNA-associated protein 15	Spliceosome	8.8364	59136.9	0.000276	0.9964	2	41.2483	4.63951e-05
BGIBMGA006632-PA	THO complex subunit 6-like protein	Spliceosome	6.5033	29594.2	0.000619	0.9937	1	14.23	6.70602e-05
BGIBMGA011381-PA	RNA-binding protein 26	Spliceosome	6.6841	32591.5	0.000751	0.9937	2	19.9825	9.55104e-05
BGIBMGA005635-PA	Serine arginine rich splicing factor	Spliceosome	9.3442	21334.7	0.00109448	0.9918	3	17.4453	0.000163788
BGIBMGA007806-PA	Integrator complex subunit 8	Spliceosome	6.4014	100754	0.00112097	0.9918	2	46.2987	4.11434e-05
BGIBMGA008778-PA	Pre-mRNA-splicing helicase BRR2	Spliceosome	4.4567	28924.8	0.00114071	0.9918	1	20.323	4.68652e-05
BGIBMGA010488-PA	Pre-mRNA-splicing factor SPF27	Spliceosome	5.0006	27529.5	0.00125092	0.9906	1	17.2494	5.51491e-05
BGIBMGA012448-PA	Nuclear and cytoplasmic polyadenylated RNA-binding protein	Spliceosome	9.5502	56851.9	0.00143318	0.9889	4	34.2442	0.000110928
BGIBMGA013430-PA	Moca-cyp isoform A	Spliceosome	11.5133	65444.4	0.00155545	0.9887	3	49.9531	5.70213e-05
BGIBMGA010670-PA	Pre-mRNA-processing factor 40	Spliceosome	8.5753	105206	0.00168968	0.9864	2	67.3124	2.81451e-05
BGIBMGA007399-PA	Prp8 binding protein	Spliceosome	8.3322	38774.7	0.00175457	0.9855	3	24.865	0.000114184
BGIBMGA012045-PA	Small nuclear ribonucleoprotein protein F	Spliceosome	4.322	9667.6	0.00230313	0.9794	1	4.63	0.000203139
BGIBMGA010178-PA	Splicing factor arginine serine-rich 6	Spliceosome	11.8148	39041.3	0.00231892	0.979	5	39.3377	0.000119497
BGIBMGA011754-PA	ATP-dependent RNA helicase DDX5/DBP2	Spliceosome	9.7734	91736.6	0.0024158	0.978	6	52.9922	0.000106339
BGIBMGA006708-PA	Serine/arginine repetitive matrix protein 2	Spliceosome	11.2431	126248	0.00244883	0.9779	12	130.78	8.61686e-05
BGIBMGA008139-PA	Heterogeneous nuclear ribonucleoprotein l	Spliceosome	9.1472	26374.5	0.00295452	0.9709	2	17.7467	0.000105076
BGIBMGA006357-PA	Probable ATP-dependent RNA helicase pitchoune-like	Spliceosome	9.7093	64338.6	0.00391672	0.9593	4	55.8467	6.59829e-05
BGIBMGA003602-PA	U2-associated protein SR140	Spliceosome	9.6558	87589.7	0.00570077	0.9338	4	61.1619	5.86472e-05
BGIBMGA004315-PA	P-element somatic inhibitor	Spliceosome	6.6495	69633.8	0.00598841	0.9303	4	29.3638	0.000121698
BGIBMGA001460-PA	CAMP response element-binding protein 3	Transcription factors	5.5719	41033.2	0.00246614	0.9769	2	33.1601	5.65821e-05
BGIBMGA010005-PA	Transcription initiation factor TFIID subunit 3	Transcription Machinery	10.28	131197	0.00353336	0.964	5	92.1154	5.02492e-05
BGIBMGA002348-PA	Elongation factor Ts	Translation factors	4.4548	19181	0	1	14	12.1	0.00111111
BGIBMGA003119-PA	Villin 1	Translation factors	9.9871	53947.9	0	1	10	41.88	0.000229302
BGIBMGA004165-PA	Translation elongation factor 2	Translation factors	6.5179	93328.8	0	1	50	68.5317	0.000700637
BGIBMGA004774-PA	Translation initiation factor IF-2	Translation factors	7.3433	71324.1	0	1	5	46.8182	0.000102558
BGIBMGA006141-PA	Eukaryotic translation initiation factor 3 subunit	Translation factors	5.8613	38584.6	0	1	5	18.77	0.000255812
BGIBMGA006144-PA	Translation elongation factor g	Translation factors	6.9322	81085.6	0	1	12	49.849	0.000231174
BGIBMGA007469-PA	Translation initiation factor 5a	Translation factors	5.0349	17513	0	1	10	11.89	0.000807667
BGIBMGA007889-PA	Eukaryotic translation initiation factor 3 subunit 2 beta	Translation factors	6.3198	37831.6	0	1	10	18.0533	0.000531933
BGIBMGA008209-PA	Eukaryotic translation initiation factor 3 subunit f	Translation factors	4.7931	26937.8	0	1	11	12.37	0.00085396
BGIBMGA008302-PA	Elongation factor 1-gamma	Translation factors	5.8903	48356.7	0	1	37	35.87	0.000990569
BGIBMGA008921-PA	Elongation factor 1 beta	Translation factors	4.2429	24543	0	1	17	15.5791	0.0010479
BGIBMGA012833-PA	Eukaryotic translation initiation factor 4h	Translation factors	10.3386	31392.1	0	1	8	24.1449	0.000318184
BGIBMGA012851-PA	EIF3-S8 protein	Translation factors	6.8035	101521	0	1	10	69.2454	0.000138683
BGIBMGA013854-PA	Elongation factor tu (EF-TU)	Translation factors	8.0155	50207.4	0	1	5	34.1434	0.00014063
BGIBMGA000526-PA	Y-box-binding protein 1	Translation factors	11.3359	27671.7	0	1	22	20.115	0.00105031
BGIBMGA003608-PA	Elongation factor 1-alpha	Translation factors	9.6968	50355.3	1.5e-07	1	137	34.61	0.00380131
BGIBMGA006749-PA*	Elongation factor TU	Translation factors	7.8686	51616.5	2.92e-07	1	55	33.01	0.00160004
BGIBMGA000367-PA	Eukaryotic translation initiation factor 3 subunit 4	Translation factors	8.5756	30291.8	1.07e-05	0.9997	6	18.8052	0.000306307
BGIBMGA006462-PA	EIF2B-alpha protein	Translation factors	6.917	33720.2	1.32e-05	0.9997	3	21.2	0.000135853
BGIBMGA008291-PA	Mitochondrial ribosome recycling factor	Translation factors	9.4081	20866.8	8.08e-05	0.9995	7	18.343	0.00036629
BGIBMGA003186-PA	Eukaryotic translation initiation factor 4a	Translation factors	4.8953	47509.1	0.000105	0.9988	5	29.6461	0.000161769
BGIBMGA000765-PA	Elongation factor G mitochondrial	Translation factors	6.6526	85328.2	0.000142	0.998	3	46.883	6.13268e-05
BGIBMGA001197-PA	Translation initiation factor eIF-2B epsilon subunit	Translation factors	4.4918	60165.7	0.000413	0.9945	1	27.8417	3.43024e-05
BGIBMGA007114-PA	Eukaryotic translation initiation factor 3 subunit b	Translation factors	4.9915	80475.1	0.000484	0.9941	1	46.1283	2.06956e-05
BGIBMGA012674-PA	Eukaryotic translation initiation factor 4e	Translation factors	6.9624	24077.6	0.000735	0.9937	3	15.186	0.000188516
BGIBMGA013025-PA	Eukaryotic translation initiation factor theta subunit	Translation factors	6.7084	140108	0.00129599	0.9905	2	85.1597	2.23391e-05
BGIBMGA004822-PA	EIF4AIII protein	Translation factors	5.5608	46282.2	0.00410239	0.956	5	29.3791	0.000156244
BGIBMGA005289-PA	High mobility group non-histone	Translation factors	9.3064	13388.5	0.00413461	0.9554	2	11.78	0.00015577
BGIBMGA000528-PA	Translation initiation factor 4G	Translation factors	6.7551	159125	0.00603742	0.9301	2	83.3527	2.14316e-05
BGIBMGA001265-PA	Eukaryotic translation initiation factor 5B	Translation factors	6.5223	128344	0.00763136	0.91	6	107.601	4.87293e-05
BGIBMGA002618-PA	Leucine-rich transmembrane protein	Transmembrane protein	4.371	82469.9	0	1	4	39.1251	9.81791e-05
BGIBMGA006508-PA	Transmembrane emp24 domain-containing protein 7	Transmembrane protein	5.8642	19460.1	0	1	5	6.66	0.000720958
BGIBMGA009121-PA	Erythrocyte membrane protein band 4.1	Transmembrane protein	6.9522	209454	0	1	11	159.737	6.61303e-05
BGIBMGA012981-PA	Transmembrane emp24 domain-containing protein 2	Transmembrane protein	5.1017	23300.2	0	1	7	11.69	0.00057504
BGIBMGA010979-PA	Membrane protein	Transmembrane protein	5.0351	23472.2	4.14e-07	1	13	16.49	0.000757072
BGIBMGA013610-PA	Peroxisomal membrane protein 11C	Transmembrane protein	8.7303	25448.9	1.01e-05	0.9998	6	16.8367	0.000342155
BGIBMGA003322-PA	Membrane protein	Transmembrane protein	4.4265	24809.8	0.000192	0.9972	13	14.705	0.000846594
BGIBMGA008133-PA	Limbic system-associated membrane protein	Transmembrane protein	6.4632	53791.8	0.000636	0.9937	2	21.5263	8.86604e-05
BGIBMGA012505-PA	Transmembrane protein	Transmembrane protein	9.13	35658.9	0.00116685	0.9918	2	23.9186	7.96404e-05
BGIBMGA012953-PA	Transmembrane protein 49	Transmembrane protein	9.5237	31388	0.00122874	0.9912	2	13.1183	0.00014512
BGIBMGA003165-PA	Growth hormone inducible transmembrane protein	Transmembrane protein	9.9228	28590.5	0.00147714	0.9887	1	7.32	0.000129708
BGIBMGA003935-PA	Sodium-independent sulfate anion transporter	Transporters	9.3438	60026.7	0	1	11	29.1715	0.000362116
BGIBMGA004533-PA	Plasma membrane calcium-transporting ATPase 3	Transporters	7.2364	36837.5	0	1	12	18.1982	0.000633239
BGIBMGA004534-PA	Plasma membrane calcium-transporting ATPase 2	Transporters	8.8174	101729	0	1	48	46.6244	0.00098865
BGIBMGA007319-PA	Solute carrier family member 27	Transporters	10.0018	34571.2	0	1	5	24.0105	0.000199979
BGIBMGA010741-PA	Sugar transporter	Transporters	7.0968	50975.2	0	1	7	11.76	0.000571617
BGIBMGA011013-PA	Organic cation transporter protein	Transporters	6.9308	55397.3	0	1	12	24.95	0.000461876
BGIBMGA012790-PA	Sulfate transporter	Transporters	8.1497	76679.1	0	1	8	29.865	0.000257242
BGIBMGA013168-PA	Tricarboxylate transport, mitochondrial	Transporters	10.1954	34613.5	0	1	19	25.7625	0.000708239
BGIBMGA013343-PA	Protein transport protein SEC24c	Transporters	8.0112	144766	0	1	10	54.1698	0.000177279
BGIBMGA014589-PA	Phosphate transport protein	Transporters	9.2113	34088.3	0	1	53	22.97	0.00221579
BGIBMGA010331-PA	ATP-binding cassette, subfamily C (CFTR/MRP), member 1	Transporters	5.3596	54986	4.19e-07	1	4	31.4983	0.000121951
BGIBMGA010574-PA	Transport and golgi organization isoform a	Transporters	4.4127	109440	4.16e-07	1	12	51.8594	0.000222212
BGIBMGA000714-PA	Proton-coupled amino acid transporter 4	Transporters	8.0645	51338.4	8.19e-05	0.9994	8	22.995	0.000333895
BGIBMGA004531-PA	Plasma membrane calcium-transporting ATPase 3	Transporters	6.6172	6796.38	8.31e-05	0.9994	6	5.65	0.00101919
BGIBMGA006700-PA	Solute carrier family 25 member 35	Transporters	11.2041	27595	0.000625	0.9937	2	14.9652	0.000127531
BGIBMGA010938-PA	Adenylate cyclase	Transporters	7.8052	41879.2	0.000697	0.9937	3	21.5479	0.000132857
BGIBMGA014054-PA	Sugar transporter	Transporters	8.4432	44375.2	0.00074	0.9937	2	12.6	0.000151471
BGIBMGA013729-PA	Sugar transporter	Transporters	8.4297	39949.7	0.000804	0.993	3	13.52	0.000211596
BGIBMGA004142-PA	ATP-binding cassette sub-family b member, mitochondrial precursor	Transporters	8.5396	63423.5	0.00102439	0.9924	1	35.4858	2.68563e-05
BGIBMGA004852-PA	Protein transport protein SEC23	Transporters	6.8022	81845.2	0.00148591	0.9887	2	41.7377	4.54968e-05
BGIBMGA007784-PA	ATP-binding cassette transporter	Transporters	9.1925	60401.9	0.00173243	0.9858	2	30.3983	6.2285e-05
BGIBMGA001147-PA	Sugar transporter	Transporters	8.9783	51707	0.00203875	0.9819	4	14.9907	0.000251606
BGIBMGA007241-PA	Mitochondrial dicarboxylate carrier	Transporters	10.4611	31538	0.0040075	0.9577	2	18.8683	9.74856e-05
BGIBMGA001683-PA	Tubulin beta-1	Tubulin	4.4863	50215.6	0	1	31	20.4683	0.00145443
BGIBMGA013413-PA	Tubulin alpha-1 chain	Tubulin	4.7805	49917.4	4.04e-07	1	122	25.9571	0.00451355
BGIBMGA007790-PA	Tubulin alpha chain	Tubulin	5.3753	62963.3	0.000489	0.9941	2	31.2867	6.1026e-05
BGIBMGA003073-PA	Translationally controlled tumor protein	Tumor protein	4.3328	19033.1	0	1	9	13.61	0.000635037
BGIBMGA003519-PA	Tumor protein D54	Tumor protein	4.9059	36263.7	0	1	4	19.4715	0.000197277
BGIBMGA001303-PA	Tumor suppressor candidate 3	Tumor protein	8.5794	65986.4	0.00613599	0.9292	3	36.0261	7.43066e-05
BGIBMGA002837-PA	WD-repeat protein	Ubiquitin system	6.9608	54365.7	0.000104	0.9988	7	27.0309	0.000248388
BGIBMGA003066-PA	Ubiquinol-cytochrome C rieske iron-sulfur polypeptide 1	Ubiquitin system	9.1008	29275.5	0	1	67	22.1467	0.00290522
BGIBMGA003544-PA	Ubiquinol-cytochrome C reductase complex 14 kDa subunit	Ubiquitin system	5.2699	12003.9	0	1	13	9.48	0.00131689
BGIBMGA007513-PA	Ran-binding protein	Ubiquitin system	5.928	318889	0	1	13	174.171	7.16773e-05
BGIBMGA007519-PA	E3 ubiquitin-protein ligase EDD1	Ubiquitin system	6.2181	259990	0	1	9	128.965	6.7017e-05
BGIBMGA011710-PA*	Ubiquinol-cytochrome c reductase core protein II	Ubiquitin system	9.6704	46100.8	0	1	94	40.11	0.00225055
BGIBMGA013112-PA	Ubiquitin conjugating enzyme isoform 1	Ubiquitin system	6.1292	142188	0	1	8	96.3595	7.97278e-05
BGIBMGA001549-PA	Ubiquitin isoform CRA_a	Ubiquitin system	7.6859	17205.9	0	1	41	14.45	0.00272477
BGIBMGA007893-PA	E3 ubiquitin-protein ligase HERC2	Ubiquitin system	6.8721	465252	8.71e-06	0.9998	12	232.478	4.95595e-05
BGIBMGA001551-PA	Ubiquilin-1 isoform 1	Ubiquitin system	4.6743	56815.2	0.000424	0.9944	2	20.38	9.37133e-05
BGIBMGA011783-PA	Autophagy related protein atg8	Ubiquitin system	9.2466	13894.8	0.000708	0.9937	2	9.22	0.000206999
BGIBMGA013623-PA	Elongin B	Ubiquitin system	4.4608	11495.6	0.00156407	0.9887	2	7.65	0.000248226
BGIBMGA011446-PA	Ubiquitin ribosomal protein S30e fusion protein	Ubiquitin system	11.0524	14279.4	0.00163884	0.9871	5	10.6068	0.00044685
BGIBMGA010541-PA	Ubiquitin-conjugating enzyme E2/D2	Ubiquitin system	7.9337	14140.2	0.00278785	0.9727	1	8.51389	0.000109715
BGIBMGA002559-PA	Ubiquitin-conjugating enzyme E2 N	Ubiquitin system	6.5358	17200.7	0.00584261	0.9318	2	12.38	0.000144559
BGIBMGA007315-PA	Ubiquitin carboxyl-terminal hydrolase 7	Ubiquitin system	6.9846	143741	0.00856189	0.9043	7	88.6369	6.85821e-05
BGIBMGA002241-PA*	Vacuolar-type H+-transporting ATPase subunit B	Vacuolar-type H+-transporting ATPase	5.1495	54870.1	0	1	227	38.26	0.00569764
BGIBMGA002432-PA	Vacuolar-type H+-transporting ATPase subunit I	Vacuolar-type H+-transporting ATPase	6.3214	95427.1	0	1	35	44.835	0.000749661
BGIBMGA002539-PA	Vacuolar-type H+-transporting ATPase subunit I	Vacuolar-type H+-transporting ATPase	7.9845	70193.3	0	1	8	25.1647	0.00030529
BGIBMGA003196-PA	Vacuolar-type H+-transporting ATPase V0 subunit D	Vacuolar-type H+-transporting ATPase	4.6269	39542.9	0	1	141	21.38	0.00633324
BGIBMGA008011-PA	Vacuolar-type H+-transporting ATPase subunit F	Vacuolar-type H+-transporting ATPase	6.347	13804.8	0	1	23	10.2676	0.00215117
BGIBMGA008117-PA	Vacuolar protein sorting-associated protein 13A	Vacuolar-type H+-transporting ATPase	6.5362	351892	0	1	23	194.03	0.000113834
BGIBMGA008295-PA*	Vacuolar-type H+-transporting ATPase subunit A	Vacuolar-type H+-transporting ATPase	4.7289	63964.4	0	1	252	53.416	0.00453047
BGIBMGA008542-PA	Vacuolar-type H+-transporting ATPase subunit D	Vacuolar-type H+-transporting ATPase	10.1432	25727.8	0	1	92	24.81	0.00356103
BGIBMGA010246-PA	Vacuolar-type H+-transporting ATPase subunit E	Vacuolar-type H+-transporting ATPase	4.9177	8383.09	0	1	12	7.36	0.00156573
BGIBMGA010247-PA	Vacuolar-type H+-transporting ATPase subunit E	Vacuolar-type H+-transporting ATPase	10.3492	17366.4	0	1	54	17.13	0.00302727
BGIBMGA013963-PA	Vacuolar-type H+-transporting ATPase subunit C	Vacuolar-type H+-transporting ATPase	4.8366	12454.1	0	1	28	10.07	0.0026702
BGIBMGA013964-PA	Vacuolar-type H+-transporting ATPase subunit C	Vacuolar-type H+-transporting ATPase	7.1249	42382.9	0	1	43	25.1283	0.00164331
BGIBMGA008879-PA	Vacuolar-type H+-transporting ATPase subunit H	Vacuolar-type H+-transporting ATPase	6.5132	63391.7	4.25e-07	1	83	40.3426	0.00197574
BGIBMGA013678-PA	Vacuolar-type H+-transporting ATPase subunit G	Vacuolar-type H+-transporting ATPase	10.0533	13676	4.03e-07	1	31	8.97342	0.00331755
BGIBMGA014403-PA	Vacuolar-type H+-transporting ATPase subunit S1	Vacuolar-type H+-transporting ATPase	4.5669	44672.5	0.000334	0.9956	5	20.0615	0.00023829
BGIBMGA000231-PA	V-type H+-transporting ATPase 21kDa proteolipid subunit	Vacuolar-type H+-transporting ATPase	9.2829	21539.2	0.002025	0.9819	3	4.46	0.000634261
BGIBMGA004191-PA	Zinc finger protein	Zinc finger proteins	8.2713	15909.5	0	1	10	13.0671	0.000734909
BGIBMGA005615-PA	Zinc-binding alcohol dehydrogenase family protein	Zinc finger proteins	9.8856	25974.5	0	1	10	18.75	0.000512169
BGIBMGA008873-PA	Zinc binding dehydrogenase	Zinc finger proteins	6.3838	107439	0	1	21	58.5067	0.00034469
BGIBMGA012009-PA	Zinc binding dehydrogenase	Zinc finger proteins	9.1202	40945.4	0	1	16	29.4052	0.000522528
BGIBMGA009535-PA	Zinc finger CCCH type containing 11A isoform 2	Zinc finger proteins	5.242	57870.9	0.00157277	0.9886	6	35.8527	0.000158878
BGIBMGA012007-PA	TAR-binding protein	Others	8.3956	84675	0.000125	0.9985	4	58.7146	6.53246e-05
BGIBMGA000672-PA	Citrate synthase	Energy	9.0727	51827.7	0	1	157	35.4433	0.00425382
BGIBMGA002750-PA*	Pyruvate dehydrogenase	Energy	6.1763	37912.6	0	1	301	26.7287	0.0108144
BGIBMGA006246-PA	Malic enzyme	Energy	7.1821	70576.7	0	1	16	40.93	0.000375398
BGIBMGA010790-PA	Succinate dehydrogenase (ubiquinone) iron-sulfur protein	Energy	8.3511	31966.7	0	1	15	22.8498	0.000630409
BGIBMGA011785-PA	Short-chain dehydrogenase	Energy	8.4384	26169.3	0	1	40	19.3683	0.00198327
BGIBMGA009000-PA	Succinate dehydrogenase (ubiquinone) flavoprotein subunit	Energy	6.9456	71323.8	4.24e-07	1	22	40.705	0.000519026
BGIBMGA001276-PA	Cytochrome P450	Cytochrome	7.6196	53031.7	0	1	16	29.5243	0.00052042
BGIBMGA004231-PA	Cytochrome c oxidase polypeptide Vb	Cytochrome	6.9061	10474.9	0	1	19	7.07	0.00258077
BGIBMGA005511-PA	Cytochrome c oxidase subunit via polypeptide 1	Cytochrome	6.7999	8207.56	0	1	5	2.95	0.00162766
BGIBMGA005793-PA*	Cytochrome c oxidase subunit Va	Cytochrome	5.7411	16981.2	0	1	39	14.3486	0.00261018
BGIBMGA008416-PA	Cytochrome b5	Cytochrome	5.1644	10057.8	0	1	14	8.30667	0.00161851
BGIBMGA009012-PA	Cytochrome c	Cytochrome	10.2012	11713.7	0	1	12	11.2	0.00102891
BGIBMGA010325-PA	Cytochrome c oxidase	Cytochrome	6.7725	24464	0	1	14	17.6	0.000763888
BGIBMGA011618-PA	Cytochrome c1	Cytochrome	8.3269	33937.2	0	1	27	15.8882	0.00163194
BGIBMGA014208-PA	Cytochrome b5	Cytochrome	5.0307	18520.5	0	1	11	10.7583	0.000981888
BGIBMGA012385-PA	Cytochrome p450	Cytochrome	9.0784	58549.4	4.08e-07	1	3	36.67	7.85642e-05
BGIBMGA014175-PA	Mitochondrial cytochrome c oxidase subunit 6c	Cytochrome	10.3451	8788.51	4.02e-07	1	9	8.31383	0.00103957
BGIBMGA001277-PA	Cytochrome P450	Cytochrome	8.7082	51910.7	6.63e-07	0.9999	9	29.45	0.000293446
BGIBMGA009964-PA	Cytochrome c-type heme lyase	Cytochrome	7.9921	29498.7	3.97e-06	0.9999	5	17.8546	0.0002689
BGIBMGA012857-PA	Mitochondrial ubiquinol-cytochrome c reductase hinge protein	Cytochrome	4.4153	9876.61	4.59e-06	0.9999	5	5.77833	0.00083088
BGIBMGA001309-PA	Cytochrome c oxidase assembly protein cox15	Cytochrome	10.0764	35418.9	0.000339	0.9955	4	17.1494	0.00022298
BGIBMGA007343-PA	Cytochrome c oxidase copper chaperone	Cytochrome	7.0476	7593.55	0.00110112	0.9918	2	4.35	0.000437904
BGIBMGA000923-PA	Low molecular mass ubiquinone-binding protein	Coenzyme Q6	10.1411	9481.64	0	1	11	8.89708	0.0011873
BGIBMGA005010-PA	Coenzyme Q6 homolog	Coenzyme Q6	7.9873	33707.7	2.22e-06	0.9999	12	22.39	0.000514634
BGIBMGA005009-PA	Ubiquinone biosynthesis monooxygenase COQ6	Coenzyme Q6	3.8226	9221.29	0.00108783	0.9918	2	4	0.000476221
BGIBMGA012761-PA	Ubiquinone menaquinone biosynthesis methyltransferase UbiE	Coenzyme Q6	7.5363	34158.6	0.00128851	0.9905	2	16.59	0.000114671
BGIBMGA001818-PA	Nuclear pore complex protein Nup98	Nuclear pore	7.0114	192414	0	1	5	82.7059	5.80561e-05
BGIBMGA006085-PA	Nucleolar protein 58	Nuclear pore	8.416	59893	0	1	12	48.4686	0.000237758
BGIBMGA007622-PA	Nuclear pore complex protein Nup205	Nuclear pore	7.2399	190434	0	1	13	102.031	0.000122356
BGIBMGA010739-PA	Nucleolar KKE/D repeat protein; DmNOP56	Nuclear pore	9.2098	48307.3	0	1	16	36.4744	0.000421257
BGIBMGA011695-PA	Nucleoprotein TPR	Nuclear pore	4.7312	208921	0	1	15	127.125	0.000113311
BGIBMGA002694-PA	Nucleoporin nup188-like protein	Nuclear pore	6.9627	208543	7.27e-06	0.9998	8	113.675	6.75701e-05
BGIBMGA011675-PA	Nucleoporin 160 kDa	Nuclear pore	7.7161	133022	1.6e-05	0.9997	6	79.6564	7.23127e-05
BGIBMGA003126-PA	Nuclear pore complex protein Nup93	Nuclear pore	6.088	92945.1	8.8e-05	0.9992	3	53.9767	5.33313e-05
BGIBMGA005702-PA	Nucleoporin NUP85	Nuclear pore	6.6337	65498.6	0.000603	0.9937	1	35.8599	2.6611e-05
BGIBMGA014563-PA	Nucleolar protein 66	Nuclear pore	6.8108	58811.6	0.00117336	0.9918	1	34.554	2.75639e-05
BGIBMGA010958-PA	Nuclear pore complex protein Nup107	Nuclear pore	5.1899	95218.1	0.00123596	0.9909	3	49.7177	5.74189e-05
BGIBMGA006813-PA	Nuclear pore complex protein Nup15	Nuclear pore	6.501	104264	0.00160035	0.988	3	47.7387	5.96242e-05
