# Supplementary material for: Proteomic-Based Insight into Malpighian Tubules of Silkworm Bombyx mori
Source: PLoS One. 2013 Sep 30;8(9):e75731. doi: 10.1371/journal.pone.0075731 (PMC3787086; doi:10.1371/journal.pone.0075731)
Supplement: Table S2 — List of proteins identified from MTs of silkworm larva by 2-DE MALDI-TOF MS analysis. * The proteins were simultaneously identified by 1-DE LC-MS/MS and 2-DE MALDI-TOF MS. (XLS) [file pone.0075731.s002.xls]

## Sheet: Sheet1
Spot NO.	SilkDB accession No.	Protein Description	MW	pI	Coverage(%)	Amino acid sequence	Measured	Computed	Overlap	Difference	Amino acid residues
1	BGIBMGA007950-PA	Heat shock protein 70-3	72744.4	4.98	0.173	R.LTPEDIER.M	972.3	972.062	A/0	-0.24	532-539
						K.IVITNDQNR.L	1072.29	1072.19	A/0	-0.1	523-531
						K.FDLTGIPPAPR.G	1183.26	1183.37	A/0	0.11	481-491
						R.VEIIANDQGNR.I	1228.19	1228.33	A/0	0.13	50-60
						K.DAGTISGLNVMR.I	1233.19	1233.41	A/0	0.22	185-196
						K.DVDEIVLVGGSTR.I	1359.17	1359.5	A/0	0.33	354-366
						R.ITPSYVAFTQDGER.L	1583.01	1583.72	A/0	0.71	61-74
						R.ITPSYVAFTQDGER.L	1584	1583.72	A/0	-0.28	61-74
						K.VTHAVVTVPAYFNDAQR.Q	1886.89	1888.11	A/0	1.22	164-180
						K.VTHAVVTVPAYFNDAQR.Q	1887.9	1888.11	A/0	0.22	164-180
						K.IEIESFFEGDDFSETLTR.A	2134.66	2135.27	A/0	0.61	306-323
2	BGIBMGA009420-PA	Electron transfer flavoprotein-ubiquinone oxidoreductase, mitochondrial	66104.1	6.24	0.188	R.LASFYER.A	885.085	884.987	A/0	-0.1	382-388
						K.GINVPSLAR.E	926.133	926.083	A/0	-0.05	122-130
						R.QPRPVTEK.L	954.118	954.094	A/0	-0.02	213-220
						R.GNEMSEVLR.D	1033.96	1034.16	A/0	0.19	281-289
						K.NYPEFVPLR.T	1133.97	1134.3	A/0	0.33	468-476
						R.TIANEENEER.F	1203.84	1204.21	A/0	0.37	9-18
						K.MSGSAMYELVR.V	1242.84	1243.47	A/0	0.63	35-45
						K.NIITFYDMSR.H	1258.85	1259.45	A/0	0.6	543-552
						K.YSMLQVWPVR.Q	1277.9	1278.54	A/0	0.64	203-212
						R.HAVESTAQSDNK.V	1286.85	1286.32	A/0	-0.53	553-564
						R.WAEALREISGR.L		1287.44	A/1	0.59	354-364
						K.LPANHPLLTGQR.V	1315.92	1316.53	A/0	0.61	221-232
						K.GTVTYIAPAGNYK.V	1353.85	1354.53	A/0	0.68	174-186
						R.VGYNELVGEIIR.L	1360.87	1361.56	A/0	0.69	46-57
						R.EVDWEFNPLNVK.V	1488.72	1489.65	A/0	0.93	131-142
						R.TALVANTSNMPVAAR.E	1514.73	1515.75	A/0	1.02	309-323
						K.VTDVVLETEFDGER.Q	1607.61	1608.72	A/0	1.12	187-200
						R.DMGYNVSMMADSTSR.W	1663.42	1664.86	A/0	1.43	339-353
						R.EASIYTGITLSEYFR.D	1748.52	1749.94	A/0	1.41	324-338
						R.LAEMPADSGYPAYLGAR.L	1780.45	1782.01	A/0	1.56	365-381
						K.VTDVVLETEFDGERQK.Y	1863.44	1865.03	A/1	1.59	187-202
3	BGIBMGA002381-PA*	Heat shock protein 70	71171.5	5.19	0.191	K.FELTGIPPAPR.G	1196.93	1197.4	A/0	0.47	459-469
						K.DAGTISGLNVLR.I	1214.94	1215.37	A/0	0.43	160-171
						K.VEIIANDQGNR.T	1228.84	1228.33	A/0	-0.52	26-36
						R.FEELNADLFR.S	1252.82	1253.38	A/0	0.56	302-311
						R.MVNHFVQEFK.R	1277.85	1278.5	A/0	0.65	237-246
						R.TTPSYVAFTDTER.L	1486.67	1487.59	A/0	0.91	37-49
						K.STAGDTHLGGEDFDNR.M	1690.4	1691.69	A/0	1.29	221-236
						K.STAGDTHLGGEDFDNR.M	1692.51	1691.69	A/0	-0.83	221-236
						K.SINPDEAVAYGAAVQAAILHGDK.S	2309	2310.55	A/0	1.55	362-384
4	BGIBMGA008957-PA*	NADH-ubiquinone oxidoreductase 75 kDa subunit, mitochondrial precursor	81018	6.34	0.23	R.ALSEVVGER.L	958.892	959.067	A/0	0.17	646-654
						R.ATYVNAEGR.A	979.83	980.045	A/0	0.21	615-623
						R.FEAPLLNAR.I	1029.85	1030.19	A/0	0.34	418-426
						R.FTDIHFSGK.R	1050.78	1051.17	A/0	0.39	158-166
						R.LVSPMLVDSR.G	1115.79	1116.35	A/0	0.56	311-320
						R.LPYDNLDEVR.A	1232.63	1233.34	A/0	0.71	655-664
						K.RPVVILGAEQLR.G	1349.68	1350.63	A/0	0.95	482-493
						R.VVYLLGADSGVVTR.E	1447.54	1448.68	A/0	1.14	565-578
						R.VVYLLGADSGVVTR.E	1448.54	1448.68	A/0	0.14	565-578
						K.QLEDYFMTDPISR.A	1613.24	1614.8	A/0	1.55	710-722
						R.FASEVAGVDDFGTTGR.G	1627.23	1628.71	A/0	1.49	194-209
						R.FASEVAGVDDFGTTGR.G	1628.23	1628.71	A/0	0.48	194-209
						R.GNLTPVDWEDAIVATAR.A	1827.1	1828.01	A/0	0.91	321-337
						K.IANVEDADFVLLIGTNVR.F	1958.06	1959.23	A/0	1.17	400-417
5	BGIBMGA008295-PA*	Vacuolar-type H+-transporting ATPase subunit A	64000.9	4.85	0.328	R.LASFYER.A	885.085	884.987	A/0	-0.1	345-351
						K.GINVPSLAR.E	926.133	926.083	A/0	-0.05	122-130
						R.GNEMSEVLR.D	1033.96	1034.16	A/0	0.19	244-252
						K.NYPEFVPLR.T	1133.97	1134.3	A/0	0.33	431-439
						R.TIANEENEER.F	1203.84	1204.21	A/0	0.37	9-18
						K.MSGSAMYELVR.V	1242.84	1243.47	A/0	0.63	35-45
						K.NIITFYDMSR.H	1258.85	1259.45	A/0	0.6	506-515
						R.HAVESTAQSDNK.V	1286.85	1286.32	A/0	-0.53	516-527
						K.GTVTYIAPAGNYK.V	1353.85	1354.53	A/0	0.68	174-186
						R.VGYNELVGEIIR.L	1360.87	1361.56	A/0	0.69	46-57
						R.EVDWEFNPLNVK.V	1488.72	1489.65	A/0	0.93	131-142
						R.TALVANTSNMPVAAR.E	1514.73	1515.75	A/0	1.02	272-286
						K.VTDVVLETEFDGER.Q	1607.61	1608.72	A/0	1.12	187-200
						R.DMGYNVSMMADSTSR.W	1663.42	1664.86	A/0	1.43	302-316
						R.EASIYTGITLSEYFR.D	1748.52	1749.94	A/0	1.41	287-301
						R.LAEMPADSGYPAYLGAR.L	1780.45	1782.01	A/0	1.56	328-344
6	BGIBMGA009018-PA*	2-hydroxyphytanoyl-CoA lyase	62038.6	6.27	0.199	R.LIPQHVEK.A	963.53	963.144	A/0	-0.39	135-142
						K.YAARPPSPR.L	1014.49	1014.15	A/0	-0.34	126-134
						R.GLLLNNHPR.H	1033.53	1033.2	A/0	-0.33	398-406
						K.ADVILLLGAR.M	1040.64	1040.27	A/0	-0.37	263-272
						K.AERPLIIVGK.G	1095.58	1095.35	A/0	-0.23	203-212
						K.DSIIVSEGANTMDIGR.G	1677.26	1677.85	A/0	0.59	382-397
						K.IIQVEISPEEFHNSK.K	1769.31	1769.97	A/0	0.66	291-305
						K.LAHPDPALVDQAAELLSK.A	1887.25	1888.15	A/0	0.9	185-202
						K.SELAVHSDIRPFTEALVK.R	2011.32	2012.29	A/0	0.97	307-324
7	BGIBMGA007349-PA*	Heat shock protein 60	61057.4	5.37	0.224	K.APGFGDNR.K	833.024	832.871	A/0	-0.15	300-307
						K.GANPIEIR.R	869.082	868.988	A/0	-0.09	132-139
						R.VNDALNATR.A	972.977	973.053	A/0	0.08	419-427
						R.NVILEQSWGSPK.I	1356.72	1357.53	A/0	0.81	59-70
						R.GYISPYFINSSK.G	1375.76	1375.54	A/0	-0.22	220-231
						K.TLTDELEIIEGMK.F	1490.61	1491.72	A/0	1.11	204-216
						K.VEFQDALVLFSEK.K	1523.55	1524.73	A/0	1.18	235-247
						R.AAVEEGIVPGGGSALLR.C	1594.57	1595.82	A/0	1.24	428-444
						K.IEDVQPSDLGQVGEVIITK.D	2040.21	2040.3	A/0	0.09	332-350
8	BGIBMGA011844-PA*	Protein disulfide isomerase	55580.8	4.45	0.128	R.NGSPIDYSGGR.Q	1122.4	1122.16	A/0	-0.24	107-117
						R.LIALEQDMAK.Y	1130.47	1131.36	A/0	0.89	315-324
						K.DNQVHDYNGER.T	1346.29	1346.34	A/0	0.04	447-457
						R.IMTVAIDADEDEHQR.I	1742.17	1742.88	A/0	0.71	284-298
						K.VDATQEQDLAESYGVR.G	1780.17	1780.87	A/0	0.69	82-97
9	BGIBMGA003587-PA*	Protein disulfide-isomerase like protein erp57	48805.3	5.24	0.101	K.NNVVLYRPK.R	1102.18	1102.3	A/0	0.12	197-205
						K.ENYHGLVGVR.Q	1143.15	1143.27	A/0	0.11	233-242
						R.LKPEYAVAAGLLK.T	1372.14	1372.67	A/0	0.53	57-69
						R.LKPEYAVAAGLLK.T	1373.1	1372.67	A/0	-0.43	57-69
						K.FVLLLGIIYLCK.A	1395.11	1394.83	A/0	-0.28	7-18
10	BGIBMGA002542-PA	Alpha-tubulin	49936.4	4.83	0.254	R.QLFHPEQLITGK.E	1409.9	1410.63	A/0	0.74	84-95
						R.QLFHPEQLITGK.E	1410.87	1410.63	A/0	-0.23	84-95
						R.LIGQIVSSITASLR.F	1456.93	1457.73	A/0	0.8	229-242
						R.AVFVDLEPTVVDEVR.T	1686.68	1687.91	A/0	1.23	64-78
						R.NLDIERPTYTNLNR.L	1717.54	1718.89	A/0	1.35	215-228
						K.VGINYQPPTVVPGGDLAK.V	1824.6	1825.09	A/0	0.49	352-369
						R.AFVHWYVGEGMEEGEFSEAR.E	2329.07	2330.52	A/0	1.44	402-421
						R.FDGALNVDLTEFQTNLVPYPR.I	2408.02	2409.68	A/0	1.66	243-263
11	BGIBMGA002241-PA*	Vacuolar-type H+-transporting ATPase subunit B	54900.9	5.2	0.296	R.DFISQPR.L	862.575	861.952	A/0	-0.62	21-27
						K.EHVLAVSR.D	910.619	910.04	A/0	-0.58	13-20
						K.SAIGEGMTR.K	921.556	921.042	A/0	-0.51	388-396
						K.FSEIVQLK.L	963.648	963.141	A/0	-0.51	51-58
						R.TPVSEDMLGR.V	1104.54	1104.25	A/0	-0.29	104-113
						K.NFITQGNYENR.T	1355.48	1355.43	A/0	-0.05	445-455
						K.NTLCEFTGDILR.T	1381.53	1381.57	A/0	0.04	92-103
						K.AVVQVFEGTSGIDAK.N	1520.55	1520.7	A/0	0.15	77-91
						R.QIYPPVNVLPSLSR.L	1582.6	1582.86	A/0	0.26	371-384
						R.TVFESLDIGWQLLR.I	1676.56	1676.93	A/0	0.38	456-469
						R.GFPGYMYTDLATIYER.A	1896.37	1897.14	A/0	0.77	306-321
						R.IYPEEMIQTGISAIDVMNSIAR.G	2450.34	2451.85	A/0	1.51	147-168
						R.IYPEEMIQTGISAIDVMNSIAR.G	2451.26	2451.85	A/0	0.59	147-168
12	BGIBMGA001402-PA*	Aldehyde dehydrogenase	38907.9	5.86	0.163	R.ITLELGGK.S	830.352	829.991	A/0	-0.36	90-97
						R.ENGPYGLR.N	905.4	904.977	A/0	-0.42	338-345
						K.ILQLISSGSR.Q	1073.19	1073.26	A/0	0.06	205-214
						K.VAFTGSTEVGK.L	1096.05	1095.22	A/0	-0.83	67-77
						K.FSQFDEVVER.A	1255.01	1255.35	A/0	0.34	272-281
						K.IYDQFVELSAER.A	1468.9	1469.61	A/0	0.72	139-150
13	BGIBMGA000398-PA*	3-oxoacid transferase 1	56340.1	6.49	0.167	R.KPNQTSK.S	802.209	801.897	A/0	-0.31	280-286
						K.HGNLIFR.K	856.207	855.994	A/0	-0.21	214-220
						K.IDIPSSAR.F	858.182	857.962	A/0	-0.22	176-183
						K.GMGGAMDLVSAPR.T	1260.88	1261.49	A/0	0.61	412-424
						R.MISSYVGENAEFER.Q	1630.65	1631.78	A/0	1.13	107-120
						K.IYASAQEVVQDVSDGSK.L	1794.55	1795.92	A/0	1.37	38-54
14	BGIBMGA006606-PA*	Alpha-aminoadipic semialdehyde dehydrogenase	55568.8	5.99	0.175	K.LYSEVVSR.L	952.228	952.075	A/0	-0.15	319-326
						K.LGGKIEFGGK.I	1005.23	1005.18	A/1	-0.05	370-379
						K.LGGKIEFGGK.I	1005.23	1005.18	A/1	-0.05	370-379
						K.WKANGEVIK.S	1045.19	1044.22	A/1	-0.97	36-44
						K.WKANGEVIK.S	1045.19	1044.22	A/1	-0.97	36-44
						K.KLYSEVVSR.L	1080.19	1080.25	A/1	0.06	318-326
						R.QIGDALRENLQPLGK.L	1650.92	1651.88	A/1	0.96	93-107
						R.QIGDALRENLQPLGK.L	1650.92	1651.88	A/1	0.96	93-107
						R.QIGDALRENLQPLGK.L	1651.92	1651.88	A/1	-0.04	93-107
						R.QIGDALRENLQPLGK.L	1651.92	1651.88	A/1	-0.04	93-107
						R.TLPGTVFPSERPGHVLIEK.W	2076.69	2077.41	A/0	0.72	140-158
						K.LVSFTGSTTVGQQVGVEVQKR.F	2219.61	2220.51	A/1	0.9	246-266
						K.LVSFTGSTTVGQQVGVEVQKR.F	2219.61	2220.51	A/1	0.9	246-266
15	BGIBMGA009103-PA*	Sterol carrier protein x	57870.3	6.6	0.196	R.HGVKNPR.A	807.643	806.922	A/1	-0.72	180-186
						K.VFKYMK.I	814.751	815.046	A/1	0.3	416-421
						K.NHRHGVK.N	847.699	846.946	A/1	-0.75	177-183
						R.KIYGPLTK.L	919.682	919.131	A/1	-0.55	203-210
						K.VRGIYGFK.V	939.648	939.125	A/1	-0.52	438-445
						R.GIYGFKVR.N		939.125	A/1	-0.52	440-447
						R.GEAGERQVPR.A	1097.63	1098.18	A/1	0.55	363-372
						R.GEAGERQVPR.A	1098.57	1098.18	A/1	-0.39	363-372
						K.YGTTELHLAK.I	1132.61	1132.28	A/0	-0.32	163-172
						K.EAVLEALADAR.I	1157.62	1157.29	A/0	-0.33	30-40
						R.EYTVEEILNSR.K	1352.58	1352.46	A/0	-0.12	192-202
						K.MAPGALGGGHFDDR.T	1400.49	1400.54	A/0	0.05	112-125
						R.EYTVEEILNSRK.I	1480.52	1480.64	A/1	0.12	192-203
						K.REYTVEEILNSR.K	1508.63	1508.65	A/1	0.02	191-202
						K.ILEEAMQTDQDNLIEKVR.G	2144.46	2145.42	A/1	0.96	422-439
16	BGIBMGA004140-PA*	Methylcrotonoyl- carboxylase beta mitochondrial	60497.2	9.12	0.255	R.ARVYSSK.I	809.822	809.92	A/1	0.1	294-300
						K.DAEAGGIAK.N	830.738	830.893	A/0	0.15	406-414
						R.GGPEDAVKR.H	927.813	928.012	A/1	0.2	59-67
						R.GGPEDAVKR.H	928.737	928.012	A/1	-0.73	59-67
						R.GPLEAQFEK.E	1018.8	1018.13	A/0	-0.67	501-509
						K.EGLPYYSTAR.L	1156.61	1156.26	A/0	-0.35	510-519
						R.EGKPWTDEDEK.K	1334.6	1333.37	A/0	-1.22	487-497
						R.IVDGSRFHEFK.Q		1334.5	A/1	-0.1	332-342
						K.NQGTIFLAGPPLVK.A	1454.79	1454.73	A/0	-0.05	227-240
						R.LWDDGIVAPKDTR.K	1485.62	1485.66	A/1	0.04	520-532
						R.HHSHATVIGTEPNR.S	1556.56	1555.67	A/0	-0.89	17-30
						R.NVVANLNWNNDQR.A		1556.66	A/0	0.1	281-293
						K.AKMDELIDELQQK.T	1560.54	1560.79	A/1	0.25	40-52
						R.NVVANLNWNNDQRAR.V	1783.5	1783.92	A/1	0.42	281-295
						R.NVVANLNWNNDQRAR.V	1785.52	1783.92	A/1	-1.6	281-295
						R.GPLEAQFEKEGLPYYSTAR.L	2155.48	2156.38	A/1	0.9	501-519
						R.QSGVTDHYALDDEHALHLAR.N	2247.43	2248.4	A/0	0.97	261-280
17	BGIBMGA006507-PA*	Glutamate dehydrogenase	61387.5	9.16	0.44	R.FTLELAK.K	820.437	820.984	A/0	0.55	201-207
						R.AQHSTHR.T	836.421	835.877	A/0	-0.54	133-139
						R.FNLGLDLR.T	947.464	947.101	A/0	-0.36	525-532
						R.LTFKYER.E	956.448	956.109	A/1	-0.34	451-457
						R.RFTLELAK.K	976.366	977.171	A/1	0.81	200-207
						K.NLNHVSYGR.L	1059.38	1059.15	A/0	-0.23	442-450
						K.LKDIPTSANPK.F	1182.24	1183.37	A/1	1.13	51-61
						R.FSTDVTRDEVK.A	1296.33	1296.4	A/1	0.07	148-158
						R.IPVTPSESFQKR.I	1388.33	1388.59	A/1	0.26	482-493
						K.TAMRFNLGLDLR.T	1406.3	1406.67	A/1	0.37	521-532
						R.DSGDYEMILGYR.A	1418.19	1418.55	A/0	0.35	121-132
						K.EYSEHELEKITR.R	1533.24	1533.66	A/1	0.42	188-199
						K.FFHMVEYFFHR.A	1559.17	1559.81	A/0	0.64	62-72
						R.VGGRIPVTPSESFQK.R	1601.27	1601.82	A/1	0.55	478-492
						K.TFIVQGFGNVGLHTCR.Y	1748.19	1749.03	A/0	0.83	299-314
						K.GFIGPGVDVPAPDMGTGER.E	1871.11	1872.09	A/0	0.98	209-227
						R.ESNYHLLESVQESLER.R	1932.04	1933.06	A/0	1.02	458-473
						K.LMEPCDHILEIQFPLR.R	1953.18	1954.34	A/0	1.16	104-119
						K.KGFIGPGVDVPAPDMGTGER.E	1999.07	2000.26	A/1	1.19	208-227
						K.ALEDYRIENGTVVGFPGAK.A	2035.1	2036.27	A/1	1.17	343-361
						K.IIAEAANGPTTPAADKILIDR.N	2150.09	2150.46	A/1	0.37	397-417
						R.ISGASEKDIVHSGLDYTMER.S	2206.98	2208.43	A/1	1.45	494-513
18	BGIBMGA001853-PA*	F-type H+-transporting ATPase subunit alpha	59655	9.7	0.262	R.ELIIGDR.Q	814.496	814.936	A/0	0.44	206-212
						R.ELIIGDR.Q	815.471	814.936	A/0	-0.53	206-212
						K.EGDIVKR.T		815.924	A/1	0.45	125-131
						K.LHVSTTHK.A	922.474	922.051	A/0	-0.42	38-45
						R.GMRLTELLK.Q	1061.35	1060.33	A/1	-1.03	462-470
						K.AVDSLVPIGRGQR.E	1367.24	1367.57	A/1	0.33	193-205
						K.GIRPAINVGLSVSR.V	1438.22	1438.69	A/0	0.47	401-414
						K.TALAIDTIINQQR.F	1456.19	1456.66	A/0	0.47	217-229
						R.EAYPGDVFYLHSR.L	1553.02	1553.69	A/0	0.67	333-345
						R.TGAIVDVPVGEQILGR.V	1623.12	1623.87	A/0	0.75	132-147
						K.NIQAEEMVEFSSGLK.G	1682.92	1681.88	A/0	-1.03	87-101
						R.DNGKHALIIYDDLSK.Q	1701.96	1701.9	A/1	-0.06	300-314
						R.EVAAFAQFGSDLDAATQQLLNR.G	2364.64	2365.58	A/0	0.94	440-461
19	BGIBMGA012549-PA*	F-type H+-transporting ATPase subunit beta	54849	5.2	0.351	R.TIAMDGTEGLVR.G	1262.35	1262.45	A/0	0.1	99-110
						R.TIAMDGTEGLVR.G	1262.63	1262.45	A/0	-0.18	99-110
						R.IINVIGEPIDER.G	1367.35	1367.56	A/0	0.21	133-144
						K.AHGGYSVFAGVGER.T	1406.27	1406.52	A/0	0.25	215-228
						R.FTQAGSEVSALLGR.I	1435.3	1435.6	A/0	0.3	300-313
						K.TVLIMELINNVAK.A	1457.31	1457.8	A/0	0.49	202-214
						K.VALVYGQMNEPPGAR.A	1601.21	1601.85	A/0	0.64	254-268
						R.LVLEVAQHLGENTVR.T	1677.27	1677.92	A/0	0.65	84-98
						R.LVLEVAQHLGENTVR.T	1678.27	1677.92	A/0	-0.35	84-98
						R.IMDPNIIGAEHYNVAR.G	1812.11	1813.07	A/0	0.96	396-411
						R.IMDPNIIGAEHYNVAR.G	1813.1	1813.07	A/0	-0.04	396-411
						R.IMDPNIIGAEHYNVAR.G	1813.39	1813.07	A/0	-0.32	396-411
						R.AIAELGIYPAVDPLDSTSR.I	1987.12	1988.22	A/0	1.11	377-395
						R.AIAELGIYPAVDPLDSTSR.I	1988.1	1988.22	A/0	0.13	377-395
						R.IINVIGEPIDERGPIPTDK.T	2075.13	2076.38	A/1	1.25	133-151
						R.IINVIGEPIDERGPIPTDK.T	2076.17	2076.38	A/1	0.21	133-151
						R.GQPVLDSGSPIRIPVGAETLGR.I	2217.99	2219.53	A/1	1.53	111-132
						R.IPSAVGYQPTLATDMGTMQER.I	2266.01	2266.58	A/0	0.57	314-334
20	BGIBMGA006749-PA*	Elongation factor TU	51018.4	9.27	0.209	K.QSQCANVR.N	905.233	905.002	A/0	-0.23	21-28
						K.INNNLSEEER.S	1216.72	1217.26	A/0	0.53	439-448
						K.INNNLSEEER.S	1216.84	1217.26	A/0	0.42	439-448
						K.EVDTFIPTPIR.E	1286.7	1287.48	A/0	0.78	243-253
						R.LGDITLGTGVITK.I		1287.52	A/0	0.82	426-438
						K.EVDTFIPTPIR.E	1287.79	1287.48	A/0	-0.31	243-253
						R.LGDITLGTGVITK.I		1287.52	A/0	-0.27	426-438
						K.INNNLSEEERSK.L	1431.67	1432.51	A/1	0.84	439-450
						K.KGYADIDNAPEEK.A	1448.55	1449.54	A/1	0.99	92-104
						K.GYADIDNAPEEKAR.G	1547.5	1548.63	A/1	1.13	93-106
						R.NTTVLSGLTPLSIILK.R	1669.48	1670.02	A/0	0.54	29-44
						K.TLEEAQAGDQLGALVR.S		1670.84	A/0	1.36	313-328
						R.NTTVLSGLTPLSIILK.R	1670.48	1670.02	A/0	-0.46	29-44
						K.TLEEAQAGDQLGALVR.S		1670.84	A/0	0.36	313-328
						R.GITINVAHVEYQTEQR.H	1857.29	1858.04	A/0	0.75	107-122
						K.AHDNLEAAVYILSKEEGGR.S	2071.12	2072.26	A/1	1.14	349-367
21	BGIBMGA009966-PA*	D-2-hydroxyglutarate mitochondrial	55974.5	6.65	0.15	K.IVKYCNDK.H	982.089	982.168	A/1	0.08	101-108
						R.ESIAGSSLTR.G	1020.07	1020.11	A/0	0.04	373-382
						K.KDNTGYHLK.H	1074.96	1075.19	A/1	0.23	230-238
						K.LNGSISAEHGVGFR.K	1444.84	1443.58	A/0	-1.26	454-467
						K.EMESGLIIDGTVTSEPAK.M	1875.55	1877.1	A/0	1.55	347-364
						K.EMESGLIIDGTVTSEPAK.M	1876.53	1877.1	A/0	0.56	347-364
						R.DQVRYASQALPQLSSEK.Y	1919.48	1920.11	A/1	0.62	19-35
						R.DQVRYASQALPQLSSEK.Y	1920.48	1920.11	A/1	-0.38	19-35
22	BGIBMGA011600-PA*	Alanine-glyoxylate aminotransferase	50378.7	8.53	0.143	K.QHPVIGDVR.G	1020.32	1020.16	A/0	-0.17	374-382
						K.NGGLYVADEVQTGFGR.T	1681.97	1682.81	A/0	0.84	264-279
						K.NGGLYVADEVQTGFGR.T	1682.93	1682.81	A/0	-0.12	264-279
						K.KNGGLYVADEVQTGFGR.T	1810.93	1810.98	A/1	0.05	263-279
						R.VAAFFAESIQGAGGVVQFPK.G	2021.95	2023.32	A/0	1.37	232-251
						R.VAAFFAESIQGAGGVVQFPK.G	2022.9	2023.32	A/0	0.42	232-251
						K.RYLDLFGGVVTVSVGNSHPK.L	2146.76	2145.45	A/1	-1.32	56-75
23	BGIBMGA011600-PA*	Alanine-glyoxylate aminotransferase	50378.7	8.53	0.207	K.QHPVIGDVR.G	1020.43	1020.16	A/0	-0.27	374-382
						R.GQGLMIGVELVEPGTK.K	1627.34	1627.92	A/0	0.58	383-398
						K.NGGLYVADEVQTGFGR.T	1682.17	1682.81	A/0	0.64	264-279
						K.NGGLYVADEVQTGFGR.T	1683.16	1682.81	A/0	-0.35	264-279
						K.KNGGLYVADEVQTGFGR.T	1810.09	1810.98	A/1	0.9	263-279
						R.VAAFFAESIQGAGGVVQFPK.G	2022.17	2023.32	A/0	1.14	232-251
						K.RYLDLFGGVVTVSVGNSHPK.L	2145.1	2145.45	A/1	0.35	56-75
						K.RYLDLFGGVVTVSVGNSHPK.L	2146.01	2145.45	A/1	-0.56	56-75
						K.RYLDLFGGVVTVSVGNSHPK.L	2147.02	2145.45	A/1	-1.58	56-75
						MPSTGFTPK.E	2161.05	2162.51	A/1	1.46	1-9
						MPSTGFTPK.E	2163.02	2162.51	A/1	-0.51	1-9
24	BGIBMGA011600-PA*	Alanine-glyoxylate aminotransferase	50378.7	8.53	0.157	R.WSNVFR.M	808.331	807.907	A/0	-0.42	426-431
						K.QHPVIGDVR.G	1020.3	1020.16	A/0	-0.15	374-382
						K.NGGLYVADEVQTGFGR.T	1681.9	1682.81	A/0	0.9	264-279
						K.NGGLYVADEVQTGFGR.T	1682.9	1682.81	A/0	-0.09	264-279
						K.KNGGLYVADEVQTGFGR.T	1810.83	1810.98	A/1	0.15	263-279
						R.VAAFFAESIQGAGGVVQFPK.G	2022.86	2023.32	A/0	0.46	232-251
25	BGIBMGA013945-PA	Actin	41912	5.29	0.38	R.MQKEITR.L	905.564	905.085	A/1	-0.48	314-320
						K.AGFAGDDAPR.A	976.27	976.013	A/0	-0.26	20-29
						K.IKIIAPPER.K	1035.54	1036.28	A/1	0.75	328-336
						K.IKIIAPPER.K	1036.46	1036.28	A/1	-0.18	328-336
						R.AVFPSIVGRPR.H	1198.34	1198.43	A/0	0.09	30-40
						K.DSYVGDEAQSK.R		1198.21	A/0	-0.14	52-62
						R.AVFPSIVGRPR.H	1199.34	1198.43	A/0	-0.91	30-40
						K.DSYVGDEAQSK.R		1198.21	A/0	-1.13	52-62
						K.DSYVGDEAQSKR.G	1354.12	1354.39	A/1	0.28	52-63
						K.IWHHTFYNELR.V	1515.11	1515.69	A/0	0.58	86-96
						K.IWHHTFYNELR.V	1516.08	1515.69	A/0	-0.39	86-96
						R.LDLAGRDLTDYLMK.I	1623.09	1623.89	A/1	0.8	179-192
						R.LDLAGRDLTDYLMK.I	1624.08	1623.89	A/1	-0.19	179-192
						R.GYSFTTTAEREIVR.D	1629.08	1629.79	A/1	0.71	198-211
						K.SYELPDGQVITIGNER.F	1789.96	1790.95	A/0	0.99	240-255
						K.SYELPDGQVITIGNER.F	1790.95	1790.95	A/0	0	240-255
						K.SYELPDGQVITIGNER.F	1791.95	1790.95	A/0	-1	240-255
						R.VAPEEHPVLLTEAPLNPK.A	1953.02	1954.25	A/0	1.24	97-114
						R.VAPEEHPVLLTEAPLNPK.A	1954	1954.25	A/0	0.25	97-114
						K.DLYANTVLSGGTTMYPGIADR.M	2215.73	2215.47	A/0	-0.27	293-313
26	BGIBMGA007783-PA*	Succinyl-CoA synthetase beta subunit	42496.5	5.48	0.208	R.FDDNAEFR.Q	1013.48	1013.03	A/0	-0.45	199-206
						R.SLGFAETILFR.Y	1252.49	1253.46	A/0	0.97	8-18
						K.NLNIQIPVIVR.L	1278.66	1278.56	A/0	-0.1	319-329
						R.EYYVAIMMER.S	1305.4	1304.55	A/0	-0.84	88-97
						R.CDVIAEGIINAAK.N	1316.46	1316.54	A/0	0.08	306-318
						K.FRFDDNAEFR.Q		1316.39	A/1	-0.07	197-206
						K.LAVQLSEIVALAR.K	1382.64	1382.67	A/0	0.02	361-373
						K.LAVQLSEIVALAR.K	1383.65	1382.67	A/0	-0.98	361-373
						R.REYYVAIMMER.S	1460.43	1460.74	A/1	0.31	87-97
						R.REYYVAIMMER.S	1461.43	1460.74	A/1	-0.69	87-97
						K.VTAILVNIFGGIMR.C	1503.58	1503.87	A/0	0.29	292-305
27	BGIBMGA007921-PA*	Kynurenine aminotransferase	48318.4	5.98	0.092	K.VYSPLIGR.Q	904.278	904.076	A/0	-0.2	82-89
						R.SFEYELAR.R	1014.15	1014.1	A/0	-0.05	292-299
						R.SFEYELARR.D	1170.09	1170.29	A/1	0.2	292-300
						R.IASFPGMWER.T	1193.05	1193.39	A/0	0.34	230-239
						K.IGWAYGPADLMR.N	1348.98	1349.58	A/0	0.59	257-268
28	BGIBMGA011710-PA*	Ubiquinol-cytochrome c reductase core protein II	46128.5	9.63	0.272	K.NISSFLIQR.K	1077.36	1077.25	A/0	-0.11	87-95
						MASKTLVAPFIR.H	1334.18	1333.66	A/1	-0.52	1-12
						R.LKYDIISLPPQIR.A	1555.23	1555.88	A/1	0.65	152-164
						R.YEPQAELGLSHVLR.S	1611.13	1611.82	A/0	0.68	65-78
						K.AGSRYEPQAELGLSHVLR.S	1981.96	1983.21	A/1	1.25	61-78
						K.LTSSDASQAEASTYYGGELR.K	2105.79	2106.19	A/0	0.4	231-250
						K.LTSSDASQAEASTYYGGELRK.E	2233.79	2234.36	A/1	0.57	231-251
						R.INDISSESLQLFASQNITPSR.C	2319.77	2320.54	A/0	0.77	189-209
						R.IQSSVLPNKTFVAALDNGSPVTR.V	2413.8	2414.74	A/1	0.95	32-54
						R.IQSSVLPNKTFVAALDNGSPVTR.V	2414.77	2414.74	A/1	-0.03	32-54
						K.RINDISSESLQLFASQNITPSR.C	2475.77	2476.73	A/1	0.96	188-209
29	BGIBMGA007824-PA*	Succinyl-CoA synthetase beta subunit	45787.8	8.71	0.207	R.LEGTNSGEAR.K	1033.36	1033.06	A/0	-0.3	384-393
						K.YQVSIQDFR.I	1155.34	1155.28	A/0	-0.06	44-52
						R.ETYFSIVMER.S	1274.27	1274.46	A/0	0.19	142-151
						R.KYQVSIQDFR.I	1283.34	1283.45	A/1	0.11	43-52
						R.KYQVSIQDFR.I	1284.32	1283.45	A/1	-0.87	43-52
						R.ENPPKHPLVIR.L	1299.39	1299.54	A/1	0.14	373-383
						K.VANEIADFLEFK.G	1395.28	1395.57	A/0	0.29	194-205
						K.EIFALDDVSETDPR.E	1606.19	1606.71	A/0	0.52	263-276
						R.QKEIFALDDVSETDPR.E	1862.13	1863.01	A/1	0.88	261-276
						R.QKEIFALDDVSETDPR.E	1863.04	1863.01	A/1	-0.03	261-276
						K.VDATQLEINPLVETDDGR.V	1984	1985.13	A/0	1.13	226-243
						K.VDATQLEINPLVETDDGR.V	1984.99	1985.13	A/0	0.15	226-243
30	BGIBMGA011308-PA*	Acyl-coenzyme A dehydrogenase	47072.3	7.74	0.194	R.LLTYNAAR.L	921.376	921.064	A/0	-0.31	336-343
						K.KMEDEHR.I	943.437	944.036	A/1	0.6	70-76
						K.YAAGFLNEGR.I	1097.26	1097.19	A/0	-0.06	273-282
						K.EGEHYIISGSK.M	1219.24	1219.32	A/0	0.08	183-193
						R.LKEHGHEFVK.E	1223.27	1223.4	A/1	0.12	344-353
						K.VHESSILGEYGK.G	1318.19	1318.45	A/0	0.26	258-269
						R.VVGNKILEQWR.S	1342.11	1341.58	A/1	-0.54	7-17
						K.YFASEIAQTLTSK.C	1458.14	1458.63	A/0	0.49	360-372
31	BGIBMGA009515-PA*	Pyruvate dehydrogenase	43927.9	8.86	0.318	R.DEVQEVR.Q	874.616	873.918	A/0	-0.7	308-314
						K.NLEPFVR.G		874.007	A/0	-0.61	375-381
						K.GGSMHLYGR.N	977.546	977.111	A/0	-0.44	153-161
						R.DADSVITAYR.C	1110.55	1110.19	A/0	-0.36	113-122
						R.TRDEVQEVR.Q	1131.59	1131.21	A/1	-0.38	306-314
						K.LYEQLTILR.R	1148.66	1148.37	A/0	-0.3	67-75
						R.SSASTEYYTR.G	1164.52	1164.19	A/0	-0.32	239-248
						R.RIETASGNLYK.E	1251.6	1251.4	A/1	-0.2	76-86
						K.ILNHELVTPDQLK.D	1519.61	1519.76	A/0	0.15	327-339
						R.YSGHSMSDPGTSYR.T	1544.4	1544.62	A/0	0.22	292-305
						R.YSGHSMSDPGTSYR.T	1545.43	1544.62	A/0	-0.81	292-305
						R.GDYVPGVWVDGMDVLATR.E	1949.42	1950.2	A/0	0.78	249-266
						R.GDYVPGVWVDGMDVLATR.E	1950.4	1950.2	A/0	-0.2	249-266
						R.NFYGGNGIVGAQVPLGAGVAFAHK.Y	2344.42	2344.66	A/0	0.24	162-185
						R.NFYGGNGIVGAQVPLGAGVAFAHK.Y	2345.41	2344.66	A/0	-0.75	162-185
32	BGIBMGA010423-PA*	Cytosolic malate dehydrogenase	35460	7.66	0.224	K.ENFTAMTR.L	969.088	969.086	A/0	0	150-157
						R.KDLLAANVR.I	999.201	999.178	A/1	-0.02	99-107
						R.IFKEQGQALDK.V	1276.01	1276.45	A/1	0.45	108-118
						K.DVAAAFLVGAMPR.K	1317	1317.57	A/0	0.58	80-92
						K.IVEGLTISDFAR.Q	1320	1320.51	A/0	0.5	297-308
						R.DVVYSFPVTVTNGK.W	1526.88	1525.72	A/0	-1.16	281-294
						K.YAPSIPKENFTAMTR.L	1724.7	1725.99	A/1	1.28	143-157
						K.YAPSIPKENFTAMTR.L	1725.68	1725.99	A/1	0.3	143-157
						K.YAPSIPKENFTAMTR.L	1726.69	1725.99	A/1	-0.71	143-157
33	BGIBMGA002750-PA*	Pyruvate dehydrogenase	37930.7	5.84	0.225	R.TIRPMDFDTIAR.S	1434.83	1435.67	A/0	0.83	259-270
						R.TIRPMDFDTIAR.S	1435.84	1435.67	A/0	-0.17	259-270
						K.TFYMSAGTVPVPIVFR.G	1783.6	1785.14	A/0	1.54	118-133
						K.TFYMSAGTVPVPIVFR.G	1784.59	1785.14	A/0	0.55	118-133
						K.TFYMSAGTVPVPIVFR.G	1785.6	1785.14	A/0	-0.46	118-133
						R.DALNQAIDEEMERDEK.V	1904.31	1906.01	A/1	1.7	25-40
						R.VMESPSFFELDAPVWR.V	1908.44	1910.18	A/0	1.74	298-313
						R.VMESPSFFELDAPVWR.V	1909.44	1910.18	A/0	0.74	298-313
						K.VFVLGEEVAQYDGAYKVTR.G	2142.34	2144.41	A/1	2.08	41-59
						K.VFVLGEEVAQYDGAYKVTR.G	2143.33	2144.41	A/1	1.08	41-59
34	BGIBMGA002750-PA*	Pyruvate dehydrogenase	37930.7	5.84	0.256	K.VLMPYSAEDAK.G	1223.18	1223.41	A/0	0.23	162-172
						R.TIRPMDFDTIAR.S	1435.11	1435.67	A/0	0.55	259-270
						R.TIRPMDFDTIAR.S	1436.12	1435.67	A/0	-0.45	259-270
						K.TFYMSAGTVPVPIVFR.G	1783.95	1785.14	A/0	1.19	118-133
						K.TFYMSAGTVPVPIVFR.G	1784.96	1785.14	A/0	0.18	118-133
						R.DALNQAIDEEMERDEK.V	1904.78	1906.01	A/1	1.24	25-40
						R.VMESPSFFELDAPVWR.V	1908.84	1910.18	A/0	1.34	298-313
						R.VMESPSFFELDAPVWR.V	1909.84	1910.18	A/0	0.34	298-313
						K.VFVLGEEVAQYDGAYKVTR.G	2142.81	2144.41	A/1	1.6	41-59
						K.VFVLGEEVAQYDGAYKVTR.G	2143.62	2144.41	A/1	0.79	41-59
35	BGIBMGA007144-PA*	3-hydroxyisobutyrate dehydrogenase	34015.5	9.79	0.245	K.DGVVAHAKK.G	923.679	924.067	A/1	0.39	103-111
						R.RAYSSNTDK.N	1041.53	1041.09	A/1	-0.45	18-26
						K.QIFPIALEK.G	1058.54	1058.29	A/0	-0.25	128-136
						K.VLLDVLNNSSAR.S	1300.45	1300.48	A/0	0.03	225-236
						K.VLLDVLNNSSAR.S	1301.44	1300.48	A/0	-0.97	225-236
						K.DLELASGMALGIR.S	1345.41	1345.58	A/0	0.17	271-283
						K.DLELASGMALGIR.S	1346.41	1345.58	A/0	-0.82	271-283
						R.SPIPLGAVATQLYR.I	1485.43	1485.75	A/0	0.31	284-297
						R.KEDFERPLPLLK.V		1484.76	A/1	-0.67	165-176
						R.SPIPLGAVATQLYR.I	1486.43	1485.75	A/0	-0.69	284-297
						K.VVLDVYLGKDGVVAHAK.K	1783.33	1783.1	A/1	-0.23	94-110
						K.KGSLLIDSSTIDPNVPK.Q		1784.04	A/1	0.71	111-127
						MAAR.T	1857.21	1858.08	A/1	0.87	1-4
						MAAR.T	1858.21	1858.08	A/1	-0.13	1-4
36	BGIBMGA014483-PA*	NADH dehydrogenase iron-sulfur protein, mitochondrial	30311.6	6.15	0.34	MSFFLKR.T	927.708	928.165	A/1	0.46	1-7
						K.DFPLSGYVEVR.Y	1281.52	1281.43	A/0	-0.09	202-212
						K.DFPLSGYVEVR.Y	1282.63	1281.43	A/0	-1.2	202-212
						R.VVVEPLELAQEFR.R	1528.45	1528.77	A/0	0.31	220-232
						R.ILTDYGFEGHPFR.K	1551.41	1551.72	A/0	0.31	188-200
						K.LDPLQKAQLVDFGK.Y	1573.37	1571.84	A/1	-1.53	51-64
						R.ILTDYGFEGHPFRK.D	1679.43	1679.89	A/1	0.46	188-201
						K.RVVVEPLELAQEFR.R	1684.44	1684.95	A/1	0.52	219-232
						R.VVVEPLELAQEFRR.F		1684.95	A/1	0.52	220-233
						R.RILTDYGFEGHPFR.K	1706.48	1707.91	A/1	1.43	187-200
						R.SNRFEIIYNILSLR.Y	1737.5	1738.02	A/1	0.52	124-137
						R.FELSAPWEQFPNFR.A	1767.32	1767.96	A/0	0.64	234-247
						K.AQLVDFGKYVADCLPK.Y		1767.08	A/1	-0.25	57-72
						R.RFELSAPWEQFPNFR.A	1923.31	1924.15	A/1	0.84	233-247
37	BGIBMGA006158-PA*	Prohibitin protein WPH	30081.6	6.55	0.536	K.ARFLVEK.A	861.424	862.039	A/1	0.62	196-202
						K.DLQNVNITLR.I	1185.39	1185.35	A/0	-0.04	84-93
						R.VLPSITSEVLK.A		1185.43	A/0	0.04	118-128
						K.DLQNVNITLR.I	1186.4	1185.35	A/0	-1.05	84-93
						R.VLPSITSEVLK.A		1185.43	A/0	-0.97	118-128
						R.AVIFDRFAGVK.Q	1222.39	1222.45	A/1	0.06	36-46
						R.AVIFDRFAGVK.Q	1223.39	1222.45	A/1	-0.94	36-46
						K.QVAQQEAEKAR.F	1257.33	1257.37	A/1	0.04	187-197
						K.SFGSAGEGLVELR.R	1321.29	1321.45	A/0	0.16	227-239
						K.SFGSAGEGLVELR.R	1322.29	1321.45	A/0	-0.84	227-239
						R.IEAAEDIAYQLAK.S	1434.17	1434.61	A/0	0.44	241-253
						R.ILFRPVPDQLPR.I	1450.37	1450.75	A/0	0.38	94-105
						R.ILFRPVPDQLPR.I	1451.37	1450.75	A/0	-0.62	94-105
						R.IYTILGIDYDER.V	1470.25	1470.64	A/0	0.39	106-117
						R.IYTILGIDYDER.V	1471.25	1470.64	A/0	-0.61	106-117
						R.RIEAAEDIAYQLAK.S	1590.25	1590.8	A/1	0.55	240-253
						R.RIEAAEDIAYQLAK.S	1591.24	1590.8	A/1	-0.44	240-253
						K.AVVAQFDAGELITQR.E	1617.24	1617.82	A/0	0.59	129-143
						R.EIVSQKVNDSLTER.A		1617.78	A/1	0.54	144-157
						K.AVVAQFDAGELITQR.E	1618.22	1617.82	A/0	-0.4	129-143
						R.EIVSQKVNDSLTER.A		1617.78	A/1	-0.45	144-157
						K.AVVAQFDAGELITQR.E	1619.22	1617.82	A/0	-1.4	129-143
						R.EIVSQKVNDSLTER.A		1617.78	A/1	-1.45	144-157
						R.NVPTITGSKDLQNVNITLR.I	2082.11	2083.37	A/1	1.26	75-93
						R.NVPTITGSKDLQNVNITLR.I	2083.11	2083.37	A/1	0.26	75-93
						MAAQLFNR.I	2134.08	2135.41	A/1	1.33	1-8
						MAAQLFNR.I	2135.06	2135.41	A/1	0.34	1-8
						K.AVVAQFDAGELITQREIVSQK.V	2301.99	2302.61	A/1	0.62	129-149
						K.SRNVTYLPHGQNVLLNLPTQN	2377.91	2378.67	A/1	0.76	254-274
38	BGIBMGA008955-PA*	Voltage-dependent anion-selective channel	30075.8	7.7	0.291	K.SLIGLGYQQK.L	1106.52	1106.29	A/0	-0.23	240-249
						K.YALDQDASLHAK.I	1331.38	1331.45	A/0	0.07	224-235
						K.GYHFGVFKLDLK.T	1423.44	1423.68	A/1	0.24	20-31
						K.VTLEGTFAPQTGTK.T	1449.44	1449.62	A/0	0.18	96-109
						K.VTLEGTFAPQTGTK.T	1450.45	1449.62	A/0	-0.83	96-109
						K.WTAGSADTLFGVGAK.Y	1480.36	1480.64	A/0	0.28	209-223
						K.FAVKDYGLTFTEK.W	1518.29	1518.73	A/1	0.44	61-73
						K.FAVKDYGLTFTEK.W	1518.46	1518.73	A/1	0.27	61-73
						K.FAVKDYGLTFTEK.W	1519.36	1518.73	A/1	-0.63	61-73
						K.IAAGLKVTLEGTFAPQTGTK.T	2004.24	2003.33	A/1	-0.91	90-109
						K.IAAGLKVTLEGTFAPQTGTK.T	2004.46	2003.33	A/1	-1.13	90-109
39	BGIBMGA005528-PA*	Enoyl coenzyme a hydratase domain containing 2	32437	9.75	0.37	R.GLIPGAGGTQR.L	1026.28	1026.16	A/0	-0.12	171-181
						R.EIIPNAPIALR.C	1206.26	1206.45	A/0	0.19	235-245
						R.NALGFTLIDAMR.E	1321.12	1321.56	A/0	0.44	59-70
						K.GIALCGLNSPKDR.N	1344.13	1343.57	A/1	-0.56	46-58
						R.EVNQIIREDTK.L		1344.49	A/1	0.36	71-81
						K.DRNALGFTLIDAMR.E	1591.98	1592.84	A/1	0.85	57-70
						K.ALGIVNHVVAQDTANK.A	1649.02	1649.87	A/0	0.85	208-223
						K.IQQLNENVNPVVFEK.L	1769.9	1771	A/0	1.1	25-39
						K.IQQLNENVNPVVFEK.L	1770.9	1771	A/0	0.11	25-39
						K.QAISEGIQLSIKDGYEIEQK.C	2248.66	2249.5	A/1	0.84	249-268
						K.QAISEGIQLSIKDGYEIEQK.C	2249.52	2249.5	A/1	-0.02	249-268
						K.QAISEGIQLSIKDGYEIEQK.C	2249.78	2249.5	A/1	-0.28	249-268
						K.DRQEGMISFMEK.R	2436.55	2437.78	A/1	1.24	278-289
40	BGIBMGA004824-PA*	Electron-transfer-flavoprotein beta polypeptide	27238.7	9.19	0.364	K.ADLVIVGK.Q	814.298	813.992	A/0	-0.31	115-122
						R.TALAMGADR.A	904.266	905.042	A/0	0.78	75-83
						R.TALAMGADR.A	905.246	905.042	A/0	-0.2	75-83
						K.DLGVDLAPR.I	955.08	955.078	A/0	0	211-219
						K.IPAVLSADLR.L	1054.09	1054.25	A/0	0.16	175-184
						R.EIDGGLEVIK.T	1072.15	1072.22	A/0	0.08	163-172
						K.TKIPAVLSADLR.L	1282.98	1283.53	A/1	0.55	173-184
						K.IEKTDGALTITR.E	1316.93	1317.51	A/1	0.58	151-162
						R.IKVVSVEDPPVR.Q	1336.94	1337.58	A/1	0.64	220-231
						K.VSAKDLGVDLAPR.I	1339.9	1340.54	A/1	0.64	207-219
41	BGIBMGA002349-PA*	Hydroxypyruvate isomerase	29168.3	6.1	0.365	R.IDSPNLR.L	814.548	813.908	A/0	-0.64	166-172
						R.AVDIIKR.I		813.995	A/1	-0.55	159-165
						K.RIDSPNLR.L	970.508	970.095	A/1	-0.41	165-172
						K.YVLEHLAK.S	972.514	972.152	A/0	-0.36	222-229
						K.YFLSDYGR.A	1020.4	1020.11	A/0	-0.3	151-158
						K.QSAGLQQIAINLK.T	1383.36	1383.61	A/0	0.25	50-62
						K.SGYDEWVGLEYK.A	1445.29	1445.55	A/0	0.26	230-241
						K.AVESGFPFGFSLEQVR.N	1769.22	1769.97	A/0	0.76	31-46
						K.AVESGFPFGFSLEQVR.N	1770.19	1769.97	A/0	-0.22	31-46
						K.LLPYIGHVQIAQVPNR.N	1817.3	1818.15	A/0	0.86	194-209
42	BGIBMGA002349-PA*	Hydroxypyruvate isomerase	29168.3	6.1	0.223	K.YFLSDYGR.A	1020.68	1020.11	A/0	-0.57	151-158
						K.QSAGLQQIAINLK.T	1383.48	1383.61	A/0	0.13	50-62
						K.AVESGFPFGFSLEQVR.N	1769.26	1769.97	A/0	0.71	31-46
						K.AVESGFPFGFSLEQVR.N	1770.26	1769.97	A/0	-0.29	31-46
						K.AVESGFPFGFSLEQVR.N	1771.26	1769.97	A/0	-1.29	31-46
						K.LLPYIGHVQIAQVPNR.N	1817.35	1818.15	A/0	0.8	194-209
						K.LLPYIGHVQIAQVPNR.N	1818.38	1818.15	A/0	-0.23	194-209
						K.DAGFKAVESGFPFGFSLEQVR.N	2287.14	2288.54	A/1	1.4	26-46
						K.DAGFKAVESGFPFGFSLEQVR.N	2288.96	2288.54	A/1	-0.42	26-46
43	BGIBMGA002349-PA*	Hydroxypyruvate isomerase	29168.3	6.1	0.365	R.NEPDTPGEINYK.Y	1375.81	1376.44	A/0	0.63	210-221
						K.QSAGLQQIAINLK.T	1383.57	1383.61	A/0	0.04	50-62
						K.SGYDEWVGLEYK.A	1445.4	1445.55	A/0	0.15	230-241
						K.AVESGFPFGFSLEQVR.N	1769.34	1769.97	A/0	0.63	31-46
						K.AVESGFPFGFSLEQVR.N	1770.33	1769.97	A/0	-0.36	31-46
						K.LLPYIGHVQIAQVPNR.N	1817.46	1818.15	A/0	0.69	194-209
						K.LLPYIGHVQIAQVPNR.N	1818.45	1818.15	A/0	-0.3	194-209
						K.DAGFKAVESGFPFGFSLEQVR.N	2287.11	2288.54	A/1	1.44	26-46
						K.DAGFKAVESGFPFGFSLEQVR.N	2288.17	2288.54	A/1	0.37	26-46
						R.LMLDIFHLQQIAGDITHNITK.L	2420.26	2421.84	A/0	1.58	173-193
						R.LMLDIFHLQQIAGDITHNITK.L	2421.25	2421.84	A/0	0.6	173-193
						R.LMLDIFHLQQIAGDITHNITK.L	2422.13	2421.84	A/0	-0.29	173-193
						R.LMLDIFHLQQIAGDITHNITK.L	2422.41	2421.84	A/0	-0.56	173-193
44	BGIBMGA011936-PA*	F-type H+-transporting ATPase subunit d	20202.9	5.49	0.48	K.SDNYLRR.V	922.443	922.995	A/1	0.55	34-40
						K.SDNYLRR.V	923.22	922.995	A/1	-0.23	34-40
						R.ISQSAVNWAALAER.V	1514.93	1515.69	A/0	0.76	5-18
						K.QAVPIPGMVDTFQK.Q	1529.87	1530.81	A/0	0.94	58-71
						K.RISQSAVNWAALAER.V	1670.86	1671.88	A/1	1.01	4-18
						R.VLANPPEPPKINWAVYK.Q	1934.75	1936.28	A/1	1.54	41-57
						K.NAIDAFIQESNANIASYQK.E	2096.4	2097.27	A/0	0.87	98-116
						K.IPYPADTQTALVESQWNQVK.N	2287.46	2288.54	A/0	1.08	78-97
45	BGIBMGA005793-PA*	Cytochrome c oxidase subunit Va	16988.5	5.59	0.212	K.GYHFGVFK.L	954.491	954.096	A/0	-0.39	20-27
						K.DFGGSIYQK.V	1014.54	1014.1	A/0	-0.44	188-196
						K.DYGLTFTEK.W	1073.49	1073.17	A/0	-0.32	65-73
						K.SLIGLGYQQK.L	1106.56	1106.29	A/0	-0.28	240-249
						K.YALDQDASLHAK.I	1331.46	1331.45	A/0	-0.01	224-235
						MAPPYYADLGKK.A	1353.31	1353.6	A/1	0.29	1-12
						K.VTLEGTFAPQTGTK.T	1449.57	1449.62	A/0	0.06	96-109
						K.VTLEGTFAPQTGTK.T	1450.45	1449.62	A/0	-0.83	96-109
						K.WTAGSADTLFGVGAK.Y	1480.43	1480.64	A/0	0.21	209-223
						K.FAVKDYGLTFTEK.W	1518.34	1518.73	A/1	0.39	61-73
						K.FAVKDYGLTFTEK.W	1519.42	1518.73	A/1	-0.69	61-73
						K.WNTDNTLATDITIQDK.I	1848.36	1848.98	A/0	0.62	74-89
						K.SESGVEFTSGITSNQESGK.V	1943.22	1943.99	A/0	0.77	34-52
						K.SESGVEFTSGITSNQESGK.V	1944.14	1943.99	A/0	-0.15	34-52
						K.TKSESGVEFTSGITSNQESGK.V	2172.44	2173.27	A/1	0.83	32-52
