# Supplementary material for: Proteomic-Based Insight into Malpighian Tubules of Silkworm Bombyx mori
Source: PLoS One. 2013 Sep 30;8(9):e75731. doi: 10.1371/journal.pone.0075731 (PMC3787086; doi:10.1371/journal.pone.0075731)
Supplement: Table S3 — Detailed description of the KEGG pathway. (XLS) [file pone.0075731.s003.xls]

## Sheet: Sheet2
Pathways	Count of Proteins
Metabolic pathways	189
Oxidative phosphorylation	66
Ribosome	63
Huntington's disease	60
Biosynthesis of secondary metabolites	57
Alzheimer's disease	56
Parkinson's disease	54
Microbial metabolism in diverse environments	44
Protein processing in endoplasmic reticulum	40
RNA transport	31
Spliceosome	29
Valine, leucine and isoleucine degradation	27
Phagosome	23
Peroxisome	21
Citrate cycle (TCA cycle)	19
Pathways in cancer	18
Fatty acid metabolism	18
Cardiac muscle contraction	15
Proteasome	15
Epithelial cell signaling in Helicobacter pylori infection	14
Vibrio cholerae infection	14
Regulation of actin cytoskeleton	14
Synaptic vesicle cycle	14
Pyruvate metabolism	14
Tryptophan metabolism	14
mRNA surveillance pathway	13
Rheumatoid arthritis	12
Focal adhesion	12
Lysosome	12
Butanoate metabolism	12
Tuberculosis	11
Tight junction	11
Endocytosis	11
Propanoate metabolism	11
Lysine degradation	11
Glycolysis / Gluconeogenesis	11
HTLV-I infection	10
PPAR signaling pathway	10
Ribosome biogenesis in eukaryotes	10
Aminoacyl-tRNA biosynthesis	10
Amoebiasis	9
Collecting duct acid secretion	9
Insulin signaling pathway	9
Alanine, aspartate and glutamate metabolism	9
Purine metabolism	9
Influenza A	8
Bacterial invasion of epithelial cells	8
Antigen processing and presentation	8
Wnt signaling pathway	8
Ubiquitin mediated proteolysis	8
MAPK signaling pathway	8
Porphyrin and chlorophyll metabolism	8
N-Glycan biosynthesis	8
beta-Alanine metabolism	8
Glycine, serine and threonine metabolism	8
Hypertrophic cardiomyopathy (HCM)	7
Toxoplasmosis	7
Pathogenic Escherichia coli infection	7
Pancreatic secretion	7
Leukocyte transendothelial migration	7
Glyoxylate and dicarboxylate metabolism	7
Benzoate degradation	7
Arginine and proline metabolism	7
Dilated cardiomyopathy	6
Systemic lupus erythematosus	6
Small cell lung cancer	6
Renal cell carcinoma	6
Hepatitis C	6
Chagas disease (American trypanosomiasis)	6
Shigellosis	6
Amyotrophic lateral sclerosis (ALS)	6
Bile secretion	6
Proximal tubule bicarbonate reclamation	6
Endocrine and other factor-regulated calcium reabsorption	6
Neurotrophin signaling pathway	6
Fc gamma R-mediated phagocytosis	6
ECM-receptor interaction	6
Axon guidance	6
Oocyte meiosis	6
Methane metabolism	6
Glycerolipid metabolism	6
Fatty acid elongation in mitochondria	6
Viral myocarditis	5
Carbohydrate digestion and absorption	5
Salivary secretion	5
Long-term depression	5
Glutamatergic synapse	5
Long-term potentiation	5
Adherens junction	5
Cell cycle - yeast	5
Chemokine signaling pathway	5
Calcium signaling pathway	5
RNA degradation	5
Carbon fixation pathways in prokaryotes	5
Carbon fixation in photosynthetic organisms	5
Aminobenzoate degradation	5
Glycerophospholipid metabolism	5
Amino sugar and nucleotide sugar metabolism	5
Starch and sucrose metabolism	5
Selenocompound metabolism	5
Cysteine and methionine metabolism	5
Pyrimidine metabolism	5
Pancreatic cancer	4
Colorectal cancer	4
Measles	4
Mineral absorption	4
Protein digestion and absorption	4
Gastric acid secretion	4
Melanogenesis	4
GnRH signaling pathway	4
Cholinergic synapse	4
Plant-pathogen interaction	4
Gap junction	4
VEGF signaling pathway	4
Apoptosis	4
Meiosis - yeast	4
ABC transporters	4
Biosynthesis of unsaturated fatty acids	4
Metabolism of xenobiotics by cytochrome P450	4
Caprolactam degradation	4
Nitrogen metabolism	4
Various types of N-glycan biosynthesis	4
Glutathione metabolism	4
Tyrosine metabolism	4
Valine, leucine and isoleucine biosynthesis	4
Galactose metabolism	4
Fructose and mannose metabolism	4
Arrhythmogenic right ventricular cardiomyopathy (ARVC)	3
Thyroid cancer	3
Prostate cancer	3
Pertussis	3
Prion diseases	3
Fat digestion and absorption	3
Vasopressin-regulated water reabsorption	3
Phototransduction - fly	3
TGF-beta signaling pathway	3
Vascular smooth muscle contraction	3
mTOR signaling pathway	3
Cell cycle	3
Protein export	3
Limonene and pinene degradation	3
Terpenoid backbone biosynthesis	3
Arachidonic acid metabolism	3
Phenylalanine metabolism	3
Geraniol degradation	3
Ubiquinone and other terpenoid-quinone biosynthesis	3
Primary bile acid biosynthesis	3
Synthesis and degradation of ketone bodies	3
Ascorbate and aldarate metabolism	3
Pentose and glucuronate interconversions	3
